# Supplementary material for: Implications of tRNA abundance on translation elongation across bovine tissues
Source: Front Genet. 2023 Dec 19;14:1308048. doi: 10.3389/fgene.2023.1308048 (PMC10763252; doi:10.3389/fgene.2023.1308048)
Supplement: Supplementary file 1 [file Table1.XLSX]

## Sheet: S1 tRNA_Processing_Alignment
Sample	Raw reads	Quality trimmed reads	uniquely mapped reads	multi mapped reads	Total # of reads mapped
Kidney #1	18225351	13320373	3119652	3496045	6615697
Kidney #2	16004345	11745565	4631557	2294904	6926461
Kidney #3	13925368	10380264	4247598	2019450	6267048
Liver #1	25707748	18306958	3608632	6636260	10244892
Liver #2	17361598	11693867	2039828	4836545	6876373
Liver #3	13439728	9293884	1880382	3136251	5016633
Muscle #1	11807593	8504656	1601757	3201939	4803696
Muscle #2	13872474	11373202	3457434	2787561	6244995
Muscle #3	14037215	10328350	1770260	3084861	4855121
(base) [annagold@pete alignment_files]$ awk '{print length($10)}' K1H_trim_sort2_MAPQ10.sam > K1H_length.txt
(base) [annagold@pete alignment_files]$ ls
bosTau9-cyto-mito_tRNAs.fasta K30_trim_sort2.sam M10_trim_sort2.sam salmon_quantification.sbatch
bosTau9-cyto-mito_tRNAs_new.fasta L1H_trim_sort2_MAPQ10.sam M20_trim_sort2_MAPQ10.sam salmon_quantification.sbatch~
K1H_length.txt L1H_trim_sort2.sam M20_trim_sort2.sam samtools.o2222969
K1H_trim_sort2_MAPQ10.sam L20_trim_sort2_MAPQ10.sam M30_trim_sort2_MAPQ10.sam samtools.o2223243
K1H_trim_sort2.sam L20_trim_sort2.sam M30_trim_sort2.sam samtools.sbatch
K2N_trim_sort2_MAPQ10.sam L30_trim_sort2_MAPQ10.sam salmon.o2223124 samtools.sbatch~
K2N_trim_sort2.sam L30_trim_sort2.sam salmon.o2223134 tRNA_mapped_read_counts
K30_trim_sort2_MAPQ10.sam M10_trim_sort2_MAPQ10.sam salmon.o2223245
(base) [annagold@pete alignment_files]$ less K1H_length.txt
(base) [annagold@pete alignment_files]$ less K1H_length.txt
(base) [annagold@pete alignment_files]$ head K1H_length.txt
0
0
0
0
0
0
0
0
0
0
(base) [annagold@pete alignment_files]$ tail K1H_length.txt
19
15
15
15
15
15
36
36
65
15
(base) [annagold@pete alignment_files]$ less K1H_trim_sort2_MAPQ10.sam
(base) [annagold@pete alignment_files]$ less K1H_length.txt
(base) [annagold@pete alignment_files]$ emacs K1H_length.txt
(base) [annagold@pete alignment_files]$ less K1H_length.txt
(base) [annagold@pete alignment_files]$ emacs K1H_length.txt
(base) [annagold@pete alignment_files]$ ls
bosTau9-cyto-mito_tRNAs.fasta K30_trim_sort2_MAPQ10.sam M10_trim_sort2_MAPQ10.sam salmon.o2223245
bosTau9-cyto-mito_tRNAs_new.fasta K30_trim_sort2.sam M10_trim_sort2.sam salmon_quantification.sbatch
K1H_length.txt L1H_trim_sort2_MAPQ10.sam M20_trim_sort2_MAPQ10.sam salmon_quantification.sbatch~
K1H_length.txt~ L1H_trim_sort2.sam M20_trim_sort2.sam samtools.o2222969
K1H_trim_sort2_MAPQ10.sam L20_trim_sort2_MAPQ10.sam M30_trim_sort2_MAPQ10.sam samtools.o2223243
K1H_trim_sort2.sam L20_trim_sort2.sam M30_trim_sort2.sam samtools.sbatch
K2N_trim_sort2_MAPQ10.sam L30_trim_sort2_MAPQ10.sam salmon.o2223124 samtools.sbatch~
K2N_trim_sort2.sam L30_trim_sort2.sam salmon.o2223134 tRNA_mapped_read_counts
(base) [annagold@pete alignment_files]$ less K1H_trim_sort2_MAPQ10.sam
(base) [annagold@pete alignment_files]$ grep -v "@SQ" K1H_trim_sort2_MAPQ10.sam > K1H_read_info.txt
(base) [annagold@pete alignment_files]$ awk '{print length($10)}' K1H_read_info.txt > K1H_length.txt
(base) [annagold@pete alignment_files]$ less K1H_length.txt
(base) [annagold@pete alignment_files]$ grep -v "@SQ" K2N_trim_sort2_MAPQ10.sam > K2N_read_info.txt
(base) [annagold@pete alignment_files]$ awk '{print length($10)}' K2N_read_info.txt > K2N_length.txt
(base) [annagold@pete alignment_files]$ grep -v "@SQ" K30_trim_sort2_MAPQ10.sam > K30_read_info.txt
(base) [annagold@pete alignment_files]$ awk '{print length($10)}' K30_read_info.txt > K30_length.txt
(base) [annagold@pete alignment_files]$ less K30_
K30_: No such file or directory
(base) [annagold@pete alignment_files]$ less K30_length.txt
(base) [annagold@pete alignment_files]$ emacs K1H_length.txt
(base) [annagold@pete alignment_files]$ emacs K2N_length.txt
(base) [annagold@pete alignment_files]$ emacs K30_length.txt
(base) [annagold@pete alignment_files]$ ls
bosTau9-cyto-mito_tRNAs.fasta K2N_trim_sort2_MAPQ10.sam L20_trim_sort2.sam salmon.o2223134
bosTau9-cyto-mito_tRNAs_new.fasta K2N_trim_sort2.sam L30_trim_sort2_MAPQ10.sam salmon.o2223245
K1H_length.txt K30_length.txt L30_trim_sort2.sam salmon_quantification.sbatch
K1H_length.txt~ K30_length.txt~ M10_trim_sort2_MAPQ10.sam salmon_quantification.sbatch~
K1H_read_info.txt K30_read_info.txt M10_trim_sort2.sam samtools.o2222969
K1H_trim_sort2_MAPQ10.sam K30_trim_sort2_MAPQ10.sam M20_trim_sort2_MAPQ10.sam samtools.o2223243
K1H_trim_sort2.sam K30_trim_sort2.sam M20_trim_sort2.sam samtools.sbatch
K2N_length.txt L1H_trim_sort2_MAPQ10.sam M30_trim_sort2_MAPQ10.sam samtools.sbatch~
K2N_length.txt~ L1H_trim_sort2.sam M30_trim_sort2.sam tRNA_mapped_read_counts
K2N_read_info.txt L20_trim_sort2_MAPQ10.sam salmon.o2223124
(base) [annagold@pete alignment_files]$ awk '{print $1}' K1H_length.txt | sort | uniq -c
11601900 15
589603 16
391113 17
323751 18
393625 19
412580 20
242794 21
233845 22
211676 23
216253 24
148077 25
170168 26
191249 27
120065 28
123831 29
132477 30
143357 31
280699 32
125458 33
109452 34
212989 35
394717 36
97843 37
120754 38
78280 39
59769 40
45464 41
53651 42
35733 43
41158 44
35126 45
39296 46
233212 47
26606 48
29402 49
49781 50
95771 51
28211 52
74606 53
18794 54
16747 55
16871 56
18604 57
17864 58
13183 59
39545 60
15904 61
17992 62
18239 63
9062 64
115054 65
13015 66
21635 67
15874 68
152552 69
7120 70
11016 71
47600 72
10237 73
219 74
4955 75
281 76
108 77
22 78
55 79
65 80
59 81
57 82
87 83
34 84
40 85
104 86
905 87
(base) [annagold@pete alignment_files]$ ls
bosTau9-cyto-mito_tRNAs.fasta K2N_trim_sort2_MAPQ10.sam L20_trim_sort2.sam salmon.o2223134
bosTau9-cyto-mito_tRNAs_new.fasta K2N_trim_sort2.sam L30_trim_sort2_MAPQ10.sam salmon.o2223245
K1H_length.txt K30_length.txt L30_trim_sort2.sam salmon_quantification.sbatch
K1H_length.txt~ K30_length.txt~ M10_trim_sort2_MAPQ10.sam salmon_quantification.sbatch~
K1H_read_info.txt K30_read_info.txt M10_trim_sort2.sam samtools.o2222969
K1H_trim_sort2_MAPQ10.sam K30_trim_sort2_MAPQ10.sam M20_trim_sort2_MAPQ10.sam samtools.o2223243
K1H_trim_sort2.sam K30_trim_sort2.sam M20_trim_sort2.sam samtools.sbatch
K2N_length.txt L1H_trim_sort2_MAPQ10.sam M30_trim_sort2_MAPQ10.sam samtools.sbatch~
K2N_length.txt~ L1H_trim_sort2.sam M30_trim_sort2.sam tRNA_mapped_read_counts
K2N_read_info.txt L20_trim_sort2_MAPQ10.sam salmon.o2223124
(base) [annagold@pete alignment_files]$ cd ..
(base) [annagold@pete length_sorted]$ ls
alignment_files L1H_trimmed_fin.fastq.trimmed.discard
bosTau9-cyto-mito_tRNAs.1.bt2 L1H_trimmed_fin.fastq.trimmed.single
bosTau9-cyto-mito_tRNAs.2.bt2 L1H_trimmed_fin.fastq.trimmed.summary.txt
bosTau9-cyto-mito_tRNAs.3.bt2 L1H_trimmed_fin.fastq.trimmed.summary.txt.pdf
bosTau9-cyto-mito_tRNAs.4.bt2 L20_trimmed_fin.fastq.trimmed.discard
bosTau9-cyto-mito_tRNAs_new.fasta L20_trimmed_fin.fastq.trimmed.single
bosTau9-cyto-mito_tRNAs.rev.1.bt2 L20_trimmed_fin.fastq.trimmed.summary.txt
bosTau9-cyto-mito_tRNAs.rev.2.bt2 L20_trimmed_fin.fastq.trimmed.summary.txt.pdf
bowtie2.o2222944 L30_trimmed_fin.fastq.trimmed.discard
bowtie2.o2223144 L30_trimmed_fin.fastq.trimmed.single
bowtie2.o2223176 L30_trimmed_fin.fastq.trimmed.summary.txt
bowtie2.sbatch L30_trimmed_fin.fastq.trimmed.summary.txt.pdf
bowtie2.sbatch~ M10_trimmed_fin.fastq.trimmed.discard
K1H_trimmed_fin.fastq.trimmed.discard M10_trimmed_fin.fastq.trimmed.single
K1H_trimmed_fin.fastq.trimmed.single M10_trimmed_fin.fastq.trimmed.summary.txt
K1H_trimmed_fin.fastq.trimmed.summary.txt M10_trimmed_fin.fastq.trimmed.summary.txt.pdf
K1H_trimmed_fin.fastq.trimmed.summary.txt.pdf M20_trimmed_fin.fastq.trimmed.discard
K2N_trimmed_fin.fastq.trimmed.discard M20_trimmed_fin.fastq.trimmed.single
K2N_trimmed_fin.fastq.trimmed.single M20_trimmed_fin.fastq.trimmed.summary.txt
K2N_trimmed_fin.fastq.trimmed.summary.txt M20_trimmed_fin.fastq.trimmed.summary.txt.pdf
K2N_trimmed_fin.fastq.trimmed.summary.txt.pdf M30_trimmed_fin.fastq.trimmed.discard
K30_trimmed_fin.fastq.trimmed.discard M30_trimmed_fin.fastq.trimmed.single
K30_trimmed_fin.fastq.trimmed.single M30_trimmed_fin.fastq.trimmed.summary.txt
K30_trimmed_fin.fastq.trimmed.summary.txt M30_trimmed_fin.fastq.trimmed.summary.txt.pdf
K30_trimmed_fin.fastq.trimmed.summary.txt.pdf Reads_atleast_50bp
(base) [annagold@pete length_sorted]$ less L1H_trimmed_fin.fastq.trimmed.single
(base) [annagold@pete length_sorted]$ cat K1H_trimmed_fin.fastq.trimmed.single | awk '{if(NR%4==2) print length($1)}' | sort -n | uniq -c > K1H_length.txt
(base) [annagold@pete length_sorted]$ less K1H_
K1H_: No such file or directory
(base) [annagold@pete length_sorted]$ less K1H_length.txt
(base) [annagold@pete length_sorted]$ less K1H_length.txt
(base) [annagold@pete length_sorted]$ cat K2N_trimmed_fin.fastq.trimmed.single | awk '{if(NR%4==2) print length($1)}' | sort -n | uniq -c > K2N_length.txt
(base) [annagold@pete length_sorted]$ cat K30_trimmed_fin.fastq.trimmed.single | awk '{if(NR%4==2) print length($1)}' | sort -n | uniq -c > K30_length.txt
(base) [annagold@pete length_sorted]$ ls *length.txt
K1H_length.txt K2N_length.txt K30_length.txt
(base) [annagold@pete length_sorted]$ cat L1H_trimmed_fin.fastq.trimmed.single | awk '{if(NR%4==2) print length($1)}' | sort -n | uniq -c > L1H_length.txt
(base) [annagold@pete length_sorted]$ cat L20_trimmed_fin.fastq.trimmed.single | awk '{if(NR%4==2) print length($1)}' | sort -n | uniq -c > L20_length.txt
(base) [annagold@pete length_sorted]$ cat L30_trimmed_fin.fastq.trimmed.single | awk '{if(NR%4==2) print length($1)}' | sort -n | uniq -c > L30_length.txt
(base) [annagold@pete length_sorted]$ cat M10_trimmed_fin.fastq.trimmed.single | awk '{if(NR%4==2) print length($1)}' | sort -n | uniq -c > M10_length.txt
(base) [annagold@pete length_sorted]$ cat M20_trimmed_fin.fastq.trimmed.single | awk '{if(NR%4==2) print length($1)}' | sort -n | uniq -c > M20_length.txt
(base) [annagold@pete length_sorted]$ cat M30_trimmed_fin.fastq.trimmed.single | awk '{if(NR%4==2) print length($1)}' | sort -n | uniq -c > M30_length.txt
(base) [annagold@pete length_sorted]$ ls >8txt
(base) [annagold@pete length_sorted]$ ls *.txt
K1H_length.txt K30_trimmed_fin.fastq.trimmed.summary.txt L30_length.txt M20_trimmed_fin.fastq.trimmed.summary.txt
K1H_trimmed_fin.fastq.trimmed.summary.txt L1H_length.txt L30_trimmed_fin.fastq.trimmed.summary.txt M30_length.txt
K2N_length.txt L1H_trimmed_fin.fastq.trimmed.summary.txt M10_length.txt M30_trimmed_fin.fastq.trimmed.summary.txt
K2N_trimmed_fin.fastq.trimmed.summary.txt L20_length.txt M10_trimmed_fin.fastq.trimmed.summary.txt
K30_length.txt L20_trimmed_fin.fastq.trimmed.summary.txt M20_length.txt
(base) [annagold@pete length_sorted]$ ls *length.txt
K1H_length.txt K2N_length.txt K30_length.txt L1H_length.txt L20_length.txt L30_length.txt M10_length.txt M20_length.txt M30_length.txt
(base) [annagold@pete length_sorted]$ less K1H_length.txt
99 92
62 93
89 94
96 95
70 96
42 97
55 98
46 99
60 100
40 101
21 102
14 103
23 104
23 105
12 106
11 107
11 108
13 109
14 110
14 111
6 112
7 113
12 114
6 115
8 116
11 117
5 118
5 119
8 120
7 121
2 122
3 123
4 124
4 125
1 127
3 128
5 129
2 130
4 131
7 132
3 133
4 134
1 135
2 136
3 137
3 138
2 139
2 140
2 142
3 143
1 144
1 146
2 147
5 148

## Sheet: S2 tRNAseq_rawcounts
Name	Kidney_1_tRNA_seq	Kidney_2_tRNA_seq	Kidney_3_tRNA_seq	Liver_1_tRNA_seq	Liver_2_tRNA_seq	Liver_3_tRNA_seq	Muscle_1_tRNA_seq	Muscle_2_tRNA_seq	Muscle_3_tRNA_seq
Ala-AGC-1-1	127	70	98	47	43	16	15	44	28
Ala-AGC-10-1	6	56	17	6	0	6	14	29	3
Ala-AGC-11-1	116	92	111	132	61	18	10	30	23
Ala-AGC-12-1;12-2	374	122	357	349	195	118	18	60	20
Ala-AGC-13-1	5	6	22	12	21	4	5	4	2
Ala-AGC-14-1	0	0	0	0	0	0	0	0	0
Ala-AGC-15-1	0	1	0	0	0	0	0	0	0
Ala-AGC-16-1	2	0	0	0	0	0	0	1	0
Ala-AGC-17-1	0	0	0	0	0	0	0	0	0
Ala-AGC-18-1	47	21	32	26	6	4	0	5	3
Ala-AGC-19-1	0	2	0	0	0	0	0	0	0
Ala-AGC-2-1	8	7	3	4	5	2	0	4	2
Ala-AGC-3-2;3-3;3-4;3-5;3-6;3-7;3-8;3-9	15707	4586	11460	20684	5669	4118	1364	5651	2084
Ala-AGC-4-1;4-2	31	34	31	23	8	3	2	26	14
Ala-AGC-5-1	1539	1768	1549	782	250	157	170	353	126
Ala-AGC-6-1	0	0	0	0	0	0	0	0	0
Ala-AGC-7-1	0	0	0	1	1	1	1	2	1
Ala-AGC-8-1;8-2;8-3	2	0	4	1	0	1	0	0	1
Ala-AGC-9-1;9-2	41577	11418	40381	66202	23413	14270	5094	26423	10260
Ala-CGC-1-1;1-2;1-3	26607	5672	7192	17844	7847	2254	1226	2857	2566
Ala-CGC-2-1	840	2314	341	128	146	133	164	374	130
Ala-CGC-3-1	17340	16549	23568	8508	5254	7146	5125	13507	2498
Ala-CGC-4-1	16	5	5	8	9	1	2	4	10
Ala-CGC-5-1	1	1	1	2	0	0	1	0	0
Ala-CGC-6-1	96	25	40	38	39	10	7	20	16
Ala-CGC-7-1	0	0	0	0	0	0	0	0	0
Ala-TGC-1-1	583	285	248	787	526	100	52	277	187
Ala-TGC-10-1	3	0	0	0	0	0	0	2	0
Ala-TGC-11-1	0	1	0	0	0	0	1	0	0
Ala-TGC-12-1	0	0	0	0	0	0	0	0	0
Ala-TGC-13-1	0	0	0	0	0	0	0	0	0
Ala-TGC-14-1	0	0	0	0	0	0	0	0	0
Ala-TGC-15-1	0	0	0	0	0	0	0	0	0
Ala-TGC-16-1	0	0	0	2	0	0	0	0	0
Ala-TGC-2-1;2-2;2-3	44995	11563	16415	30326	11730	4342	2046	9656	7642
Ala-TGC-3-1;3-2	40208	8935	17740	31757	13258	5911	2003	8507	4789
Ala-TGC-4-1	471	45	30	30	25	12	0	9	29
Ala-TGC-5-1	22	11	9	10	0	9	0	0	0
Ala-TGC-6-1	13	7	2	8	6	4	0	6	1
Ala-TGC-7-1	4945	1213	2611	943	837	1048	1089	1493	534
Ala-TGC-8-1	2280	318	302	180	77	9	38	58	66
Ala-TGC-9-1	19	16	8	16	2	4	5	9	3
Arg-ACG-1-1;1-2;1-3;1-4	40573	12015	24800	91784	58779	49629	53177	54486	40710
Arg-ACG-2-1;2-2;2-3;2-4;2-5	26623	5817	11159	28945	26033	26006	48719	39355	54698
Arg-CCG-1-1;1-2;1-4	25431	15111	29670	14565	16244	41061	26228	29891	16217
Arg-CCG-2-1	38657	23624	29169	31314	16805	33891	29451	57491	29101
Arg-CCG-3-1	0	0	0	0	0	0	0	0	0
Arg-CCG-4-1	0	0	0	0	0	0	0	0	0
Arg-CCG-5-1	0	0	0	0	0	0	0	0	0
Arg-CCG-6-1	0	0	0	0	0	0	0	0	0
Arg-CCG-7-1	0	0	0	0	0	0	0	0	0
Arg-CCT-1-1;1-2	6158	6344	8836	1718	778	961	214	1244	247
Arg-CCT-10-1	0	0	0	0	0	0	0	0	0
Arg-CCT-11-1	0	0	0	0	0	0	0	0	0
Arg-CCT-12-1	0	0	0	0	0	0	0	0	0
Arg-CCT-13-1	0	0	0	0	3	0	3	0	2
Arg-CCT-14-1	0	0	0	0	0	0	0	0	0
Arg-CCT-15-1	0	0	0	0	0	0	0	0	0
Arg-CCT-16-1	0	0	0	0	0	0	0	0	0
Arg-CCT-17-1	0	0	0	0	0	0	0	0	0
Arg-CCT-18-1	0	0	0	0	0	0	0	0	0
Arg-CCT-19-1	0	0	0	0	0	0	0	0	0
Arg-CCT-2-1	437	550	644	76	37	59	31	143	11
Arg-CCT-20-1	0	0	0	0	0	0	0	0	0
Arg-CCT-21-1	0	0	0	0	0	0	0	0	0
Arg-CCT-22-1	0	0	0	0	0	0	0	0	0
Arg-CCT-23-1	0	0	0	0	0	0	0	0	0
Arg-CCT-24-1	0	0	0	0	0	0	0	0	0
Arg-CCT-25-1	0	0	0	0	0	0	0	0	0
Arg-CCT-26-1	1	0	0	0	0	0	0	0	0
Arg-CCT-27-1	0	1	0	0	0	0	1	1	0
Arg-CCT-28-1	0	0	0	0	0	0	0	0	0
Arg-CCT-29-1	0	0	0	0	0	0	0	0	0
Arg-CCT-3-1	1664	685	996	1817	837	1817	1901	3544	3469
Arg-CCT-30-1	0	0	0	0	0	0	0	0	0
Arg-CCT-31-1	1	1	0	0	0	0	0	0	0
Arg-CCT-32-1	0	0	0	0	0	0	0	0	0
Arg-CCT-33-1	0	0	0	0	0	0	0	0	0
Arg-CCT-34-1	0	0	0	0	0	0	0	0	0
Arg-CCT-4-1	48155	30224	30655	38301	21360	32392	32046	57562	41384
Arg-CCT-5-1	4815	2837	3081	2407	1592	2577	842	1317	739
Arg-CCT-6-1	3	0	6	2	0	4	2	5	2
Arg-CCT-7-1	10	4	1	7	4	2	8	24	14
Arg-CCT-8-1	36	45	38	40	35	50	62	67	30
Arg-CCT-9-1	0	0	0	0	0	0	0	0	0
Arg-TCG-1-1	61429	43130	58746	86417	46855	103616	151970	190677	64596
Arg-TCG-2-1	88	53	97	691	291	547	97	63	68
Arg-TCG-3-1	28	8	17	80	123	158	11	25	17
Arg-TCG-4-1;4-2;4-3	24438	11502	15353	30434	20271	23705	11299	10472	8624
Arg-TCG-5-1	26642	10127	13309	6772	11105	24271	10148	12982	6352
Arg-TCG-6-1	138	102	87	54	27	61	282	184	136
Arg-TCG-7-1	9	3	2	8	4	4	10	4	5
Arg-TCG-8-1	2642	1152	1824	2644	1864	1337	403	1697	727
Arg-TCT-1-1	10	14	11	5	3	7	2	2	2
Arg-TCT-10-1	0	0	0	0	0	0	0	0	0
Arg-TCT-2-1;2-2	1599	3180	2572	3160	2430	2875	1833	4291	1819
Arg-TCT-3-1	26310	26946	28582	53552	31132	32689	26120	47698	22386
Arg-TCT-4-1	13322	3708	4831	19590	16350	10478	7016	10632	16535
Arg-TCT-5-1	88	43	64	9	12	27	50	47	20
Arg-TCT-6-1	11	37	18	22	15	58	82	54	20
Arg-TCT-7-1	0	0	0	0	0	0	0	0	0
Arg-TCT-8-1	0	1	0	0	0	0	0	0	0
Arg-TCT-9-1	0	0	0	0	0	0	0	0	0
Asn-GTT-1-1;1-10;1-11;1-12;1-13;1-14;1-15;1-16;1-2;1-3;1-4;1-5;1-6;1-9	44370	75712	66994	99970	77905	99917	78918	135190	43676
Asn-GTT-10-1	263	451	422	57	117	89	157	91	51
Asn-GTT-11-1	24	13	9	51	31	29	23	26	29
Asn-GTT-12-1;12-2	33	31	29	372	61	63	79	86	39
Asn-GTT-2-1;2-2	397	347	1060	1520	565	4063	494	764	535
Asn-GTT-3-1	81	81	109	75	106	121	62	94	46
Asn-GTT-4-1	13	12	18	25	31	16	23	33	0
Asn-GTT-5-1	71	80	102	201	133	182	171	314	117
Asn-GTT-6-1	257	63	0	1246	508	600	141	207	367
Asn-GTT-7-1	29987	17177	47886	96202	70858	76015	51082	107813	31566
Asn-GTT-8-1	42	54	78	81	63	72	61	92	34
Asn-GTT-9-1	2859	393	643	8410	15611	6064	324	318	828
Asp-ATC-1-1	0	2	0	0	0	1	1	2	0
Asp-ATC-2-1	0	0	0	0	0	0	0	0	0
Asp-GTC-1-1	47702	68870	50811	104676	57296	71076	70508	100249	82249
Asp-GTC-10-1	0	0	0	0	0	0	0	0	0
Asp-GTC-11-1	0	0	0	0	0	0	0	0	0
Asp-GTC-12-1	0	0	0	0	0	0	0	0	0
Asp-GTC-13-1	0	0	0	0	0	0	0	0	0
Asp-GTC-14-1	23	17	23	25	13	17	13	20	17
Asp-GTC-15-1	0	0	0	0	1	1	1	1	0
Asp-GTC-16-1	0	0	0	0	0	0	0	0	0
Asp-GTC-2-1;2-10;2-11;2-12;2-13;2-4;2-5;2-6;2-7;2-8;2-9	320393	338474	272474	518874	330671	403362	207463	263762	226693
Asp-GTC-3-2	108	290	299	152	531	512	332	375	412
Asp-GTC-4-1	270	518	397	452	378	671	480	643	288
Asp-GTC-5-1	15	13	8	15	20	25	15	14	17
Asp-GTC-6-1	7	6	2	10	5	11	9	5	7
Asp-GTC-7-1	73	29	13	73	63	49	52	27	101
Asp-GTC-8-1	3	4	3	4	5	1	4	3	2
Asp-GTC-9-1	0	0	0	0	0	0	0	0	0
Cys-ACA-1-1	0	0	0	0	0	0	0	0	0
Cys-GCA-1-1;1-2;1-3	107013	66691	122586	286157	122286	177839	289499	232214	195200
Cys-GCA-10-1	2881	51	53	60654	34423	0	139	68	10686
Cys-GCA-11-1	161	57	178	210	189	200	368	296	280
Cys-GCA-12-1	7336	202	1273	42464	30325	1234	575	453	5582
Cys-GCA-13-1	0	1	1	0	0	0	0	1	0
Cys-GCA-14-1	3	4	5	32	0	16	11	15	6
Cys-GCA-15-1	0	1	0	3	0	0	0	0	2
Cys-GCA-16-1	0	0	0	0	0	0	0	0	0
Cys-GCA-17-1	0	0	0	0	0	0	0	0	0
Cys-GCA-18-1	0	0	0	0	0	0	0	0	0
Cys-GCA-19-1;19-2	0	0	0	0	0	0	0	0	0
Cys-GCA-2-1	828	0	622	599	388	346	348	383	431
Cys-GCA-20-1	0	0	0	0	0	0	0	0	0
Cys-GCA-21-1	0	2	0	0	0	0	0	0	0
Cys-GCA-22-1	0	0	0	0	0	0	0	0	0
Cys-GCA-23-1	0	0	0	0	0	0	0	0	0
Cys-GCA-24-1	0	0	0	0	0	0	0	0	0
Cys-GCA-26-1	0	0	0	0	0	0	0	0	0
Cys-GCA-27-1	0	0	0	0	0	0	0	0	0
Cys-GCA-3-1	21355	3982	8143	54361	38478	35254	11277	13866	18361
Cys-GCA-4-1;4-2;4-3;4-4;4-5;4-6	59583	13045	27608	215087	100981	40423	18045	38954	70613
Cys-GCA-5-1;5-2;5-3;5-4;5-5;5-6;5-7	640	659	96	529	340	99	200	90	137
Cys-GCA-6-1	10726	68	1513	43249	31100	1092	440	660	5959
Cys-GCA-7-1;7-2	35	71	94	29	27	49	138	139	39
Cys-GCA-8-1	3708	1052	2103	2043	1153	1101	1548	1974	1826
Gln-CTG-1-1;1-2;1-3;1-4	261173	66375	59404	920347	616132	196558	111735	166545	395741
Gln-CTG-10-1	1	0	1	3	3	1	2	1	2
Gln-CTG-11-1	1	1	0	1	0	0	3	3	0
Gln-CTG-12-1	492	3	15	1654	930	84	7	13	1104
Gln-CTG-13-1	14	0	3	126	90	10	0	1	60
Gln-CTG-14-1	1	1	0	0	0	0	1	0	2
Gln-CTG-15-1	0	0	0	0	0	0	0	0	0
Gln-CTG-16-1	1	0	1	4	0	3	1	4	3
Gln-CTG-2-1	178	73	60	536	292	139	57	80	381
Gln-CTG-3-1	3005	734	1026	7675	5013	3935	729	588	1279
Gln-CTG-4-1;4-4;4-6;4-7	9239	2085	1761	7905	15660	2912	3295	4055	16262
Gln-CTG-5-1	141	29	40	398	218	41	45	224	223
Gln-CTG-6-1	353	53	36	4347	1397	150	136	151	1072
Gln-CTG-7-1	0	2	0	0	1	0	0	2	7
Gln-CTG-8-1	3	3	0	9	3	7	4	12	3
Gln-CTG-9-1	45	79	46	23	11	28	25	66	9
Gln-TTG-1-1	62721	9621	12402	316665	170687	72737	56154	68908	143507
Gln-TTG-10-1	0	0	0	0	0	0	0	0	0
Gln-TTG-11-1	0	0	0	0	0	0	0	0	0
Gln-TTG-12-1	0	0	0	0	0	0	0	0	0
Gln-TTG-13-1	0	1	3	0	0	1	0	1	0
Gln-TTG-2-1	93	14	18	360	199	33	15	26	159
Gln-TTG-3-1;3-2	137	31	26	206	61	35	66	79	236
Gln-TTG-4-1;4-2;4-3	2860	620	787	38052	37628	6250	883	992	2228
Gln-TTG-5-1	2	0	1	43	0	1	8	2	30
Gln-TTG-6-1	0	3	0	3	0	0	2	0	2
Gln-TTG-7-1	0	0	0	0	0	1	0	1	0
Gln-TTG-8-1	0	0	0	0	0	0	0	0	1
Gln-TTG-9-1	3	10	5	2	1	2	1	6	5
Glu-CTC-1-2;1-3;1-4;1-5;1-6;1-7;1-8	61322	611567	220880	52758	27303	35978	24760	150306	39327
Glu-CTC-2-1	55	863	402	20	8	89	58	238	34
Glu-CTC-3-1	0	0	0	0	0	0	0	0	0
Glu-CTC-4-1	0	0	0	0	0	0	0	0	0
Glu-CTC-5-1	0	0	0	0	0	0	0	0	0
Glu-CTC-6-1	3	14	2	3	0	3	0	8	0
Glu-TTC-1-1	112	519	224	69	105	56	35	128	78
Glu-TTC-10-1	0	0	0	0	0	0	0	0	0
Glu-TTC-11-1	0	0	0	0	0	0	0	0	0
Glu-TTC-12-1	0	0	0	0	0	0	0	0	0
Glu-TTC-13-1	1	7	1	5	0	0	1	4	2
Glu-TTC-14-1	0	0	0	0	0	0	0	0	0
Glu-TTC-15-1	0	1	1	0	0	0	1	3	2
Glu-TTC-16-1	0	0	0	0	0	0	0	0	0
Glu-TTC-17-1	0	0	0	0	0	0	0	0	0
Glu-TTC-18-1	0	0	0	0	0	0	0	0	0
Glu-TTC-19-1	0	0	0	0	0	0	0	0	0
Glu-TTC-2-2;2-6;2-7;2-8	486	2368	1282	295	207	269	85	388	100
Glu-TTC-20-1	0	0	0	0	0	0	0	0	0
Glu-TTC-22-1	1	0	0	0	0	0	0	3	0
Glu-TTC-23-1	0	3	5	0	0	0	2	1	0
Glu-TTC-25-1	0	1	0	0	0	0	0	0	0
Glu-TTC-26-1	0	0	0	0	0	0	0	0	0
Glu-TTC-27-1	0	0	0	0	0	0	0	0	0
Glu-TTC-28-1	0	0	0	1	0	0	0	0	0
Glu-TTC-29-1	0	5	6	3	0	0	1	4	0
Glu-TTC-3-1;3-2	62218	98544	99729	92742	29906	29832	11920	70989	27353
Glu-TTC-30-1	0	0	0	0	0	0	0	0	0
Glu-TTC-31-1	23	126	53	13	12	5	11	22	23
Glu-TTC-32-1	0	10	5	1	2	0	3	2	2
Glu-TTC-4-1;4-2	59012	54432	52610	101982	28172	23936	7676	40636	16391
Glu-TTC-5-1	4	35	13	2	1	2	1	11	0
Glu-TTC-6-1	20	49	130	26	46	187	9	26	14
Glu-TTC-7-1	65	266	113	6	1	4	4	49	3
Glu-TTC-8-1	0	0	0	0	0	0	0	0	0
Glu-TTC-9-1	0	2	0	0	0	0	0	0	0
Gly-CCC-1-2;1-4;1-5	191	488	520	24	17	39	19	112	9
Gly-CCC-10-1	3	6	0	0	0	0	0	0	0
Gly-CCC-11-1	0	0	0	0	0	0	0	0	0
Gly-CCC-12-1	0	0	0	0	0	0	0	0	0
Gly-CCC-13-1	0	0	0	0	0	0	0	0	0
Gly-CCC-15-1	0	0	0	0	0	0	0	0	0
Gly-CCC-16-1	6	11	16	0	0	0	0	12	0
Gly-CCC-17-1	0	0	0	0	0	0	0	0	0
Gly-CCC-18-2	0	0	0	0	0	0	0	0	0
Gly-CCC-19-1	0	0	0	0	0	0	0	0	0
Gly-CCC-20-1	0	0	0	0	0	0	0	0	0
Gly-CCC-21-1	0	0	0	0	0	0	0	0	0
Gly-CCC-22-1	0	0	0	0	0	0	0	0	0
Gly-CCC-23-1	0	0	0	0	0	1	0	0	0
Gly-CCC-24-1	0	0	0	0	0	0	0	0	0
Gly-CCC-25-1	0	0	0	0	0	0	0	0	0
Gly-CCC-26-1	0	0	0	0	0	0	0	0	0
Gly-CCC-27-1	0	0	0	0	0	0	0	0	0
Gly-CCC-28-1	0	0	0	0	0	0	0	0	0
Gly-CCC-29-1	0	0	0	0	0	0	0	0	0
Gly-CCC-3-1	0	3	7	0	0	0	0	0	1
Gly-CCC-30-1	0	0	0	0	0	0	0	0	0
Gly-CCC-31-1	0	0	0	0	0	0	0	0	0
Gly-CCC-32-1	0	0	0	0	0	0	0	0	0
Gly-CCC-33-1	0	0	3	0	0	0	0	0	2
Gly-CCC-34-1	0	0	0	0	0	0	0	0	0
Gly-CCC-35-1	0	0	0	0	0	0	0	0	0
Gly-CCC-36-1	0	3	4	0	0	0	0	3	0
Gly-CCC-4-1	39	43	54	38	10	12	9	19	18
Gly-CCC-5-1	5	0	2	1	0	2	2	0	5
Gly-CCC-7-1;7-2	25875	49588	64911	26933	6740	6881	3430	23153	5158
Gly-CCC-8-1;8-2;8-3	20	67	58	6	1	2	4	5	0
Gly-CCC-9-1	6	14	11	2	1	1	1	6	1
Gly-GCC-1-1;1-2;1-3;1-4;1-5;1-6;1-7;1-8;1-9	83300	327815	356129	52330	15669	29005	15535	152531	13426
Gly-GCC-2-1;2-2;2-3	1068	2543	3439	540	330	453	337	963	116
Gly-GCC-4-1	6	19	12	5	1	0	3	6	1
Gly-GCC-5-1	20	11	14	15	4	4	1	3	2
Gly-GCC-6-1	0	0	0	0	0	0	0	0	0
Gly-GCC-7-1;8-1	1	7	12	2	0	0	0	4	0
Gly-TCC-1-1;1-2;1-3;1-4;1-5;1-6;1-7;1-8	17317	21715	25655	32100	8766	8452	3952	28544	4763
Gly-TCC-10-1	0	0	0	0	0	0	0	0	0
Gly-TCC-11-1	0	0	0	0	0	0	0	0	0
Gly-TCC-2-1	8990	8149	8339	17989	4266	2824	2500	19028	4466
Gly-TCC-3-1	58	93	56	21	10	0	6	19	4
Gly-TCC-4-1	0	0	0	0	0	0	0	0	0
Gly-TCC-5-1	0	0	0	1	0	0	0	0	0
Gly-TCC-6-1	0	0	0	0	0	0	0	0	0
Gly-TCC-7-1	0	0	0	0	0	0	0	0	0
Gly-TCC-8-1	1	5	3	1	0	2	1	1	0
Gly-TCC-9-1	0	0	0	0	0	0	0	0	0
His-GTG-1-1;1-10;1-11;1-12;1-13;1-14;1-15;1-16;1-2;1-3;1-4;1-5;1-6;1-7;1-8;1-9	42591	14887	21449	44082	13818	6233	4767	24281	14789
Ile-AAT-1-1;1-10;1-11;1-12;1-13;1-14;1-15;1-16;1-2;1-3;1-4;1-5;1-7;1-8	77565	26712	26521	101772	51512	17917	6159	18308	22594
Ile-AAT-2-1	1591	4579	3545	1982	912	944	436	1046	246
Ile-AAT-3-1	0	0	0	0	0	0	0	0	0
Ile-TAT-1-1;1-2	10016	5297	5758	13765	6375	3490	1738	7152	3376
Ile-TAT-2-1;2-2;2-3;2-4	22766	19093	18573	10246	4658	7682	5732	21448	4241
Ile-TAT-3-1	1	7	9	1	2	1	0	9	2
Ile-TAT-4-1	30	0	3	87	59	10	10	2	52
iMet-CAT-1-1;1-2;1-3;1-4;1-5;1-6;iMet-CAT-1-7;1-8;1-9	84951	70604	103860	184421	93468	51956	35767	108434	67848
iMet-CAT-2-1	31	13	19	34	25	9	19	19	15
iMet-CAT-3-1;3-2;3-3;3-6;3-7	2042	3175	2728	1685	1853	1188	200	454	403
iMet-CAT-3-8	0	0	0	0	0	0	0	0	0
Leu-AAG-1-2;1-3;1-4;1-5;1-6;1-7;1-8	54799	20218	18415	67839	25547	6499	2575	14431	11609
Leu-AAG-2-1	2555	1630	1607	3574	1726	382	60	418	306
Leu-AAG-3-1	82	0	2	42	39	6	0	4	28
Leu-CAA-1-1	37787	13823	13846	92793	41724	6994	2739	15057	16150
Leu-CAA-2-1;2-2;2-3	32422	7790	9575	58272	25376	5113	1662	10142	10158
Leu-CAA-3-1	17411	3458	6481	16068	6534	2771	899	2546	2452
Leu-CAA-4-1	4031	136	601	2985	1266	235	42	142	548
Leu-CAA-5-1	59	12	32	144	76	32	20	60	39
Leu-CAA-6-1	14	9	7	10	4	16	0	17	13
Leu-CAG-1-1;1-2;1-3;1-4;1-5	63853	11421	17874	95033	43179	14403	5021	20103	19696
Leu-CAG-2-1;2-2;2-3	73051	44630	62861	34143	21390	18554	8156	31845	3486
Leu-TAA-1-1	24277	10299	15247	75310	30106	15096	14497	64168	31448
Leu-TAA-2-1	0	5	3	20	7	6	0	8	0
Leu-TAA-3-1	11	5	3	0	0	2	3	1	9
Leu-TAA-4-1	867	460	755	3268	1895	938	1001	4675	2149
Leu-TAA-5-1	34	64	77	71	92	71	23	54	29
Leu-TAA-6-1	1	2	0	0	0	0	0	0	0
Leu-TAG-1-1	2804	819	665	4992	2387	740	40	89	131
Leu-TAG-2-1	67727	18087	18574	67797	32247	11896	5859	24787	19244
Leu-TAG-3-1	63327	16967	18482	65901	28719	9735	4965	18672	12595
Leu-TAG-4-1	3474	2725	2398	2977	2084	1078	277	1270	454
Lys-CTT-1-1;1-10;1-11;1-12;1-13;1-14;1-15;1-2;1-3;1-4;1-5;1-6;1-7;1-8;1-9	52552	53224	39294	62334	52030	113207	80259	97714	49488
Lys-CTT-10-1	1	0	0	0	0	0	0	0	0
Lys-CTT-12-1	0	0	0	0	0	0	0	0	0
Lys-CTT-13-1	0	0	0	0	0	0	0	0	0
Lys-CTT-2-1;2-2	41013	46365	38492	42877	30834	71869	54084	60805	31460
Lys-CTT-3-1	22	36	39	15	22	36	47	54	21
Lys-CTT-4-1	13	10	7	1	5	15	10	17	7
Lys-CTT-5-1	4	0	0	5	1	6	4	7	2
Lys-CTT-6-1	3	3	0	12	9	3	6	13	3
Lys-CTT-7-1	6	0	0	1	0	1	1	1	0
Lys-CTT-8-1	0	0	0	0	0	0	0	0	0
Lys-CTT-9-1	0	0	0	0	0	0	0	0	0
Lys-TTT-1-1;1-2;1-3;1-4;1-5;1-6;1-7;1-8	48636	114737	70424	90222	84820	115824	111492	201013	56828
Lys-TTT-10-1;10-2	0	0	0	40	0	0	26	40	0
Lys-TTT-11-1	33	0	0	76	32	39	23	25	55
Lys-TTT-12-1	0	2	0	1	4	6	38	5	1
Lys-TTT-13-1	0	0	2	2	0	1	0	3	0
Lys-TTT-14-1	0	0	0	4	4	1	1	0	5
Lys-TTT-15-1	6	12	7	10	8	9	3	10	5
Lys-TTT-16-1	0	1	0	2	4	4	1	8	2
Lys-TTT-17-1	25	52	19	15	18	18	38	41	13
Lys-TTT-18-1	0	0	0	0	1	0	0	0	0
Lys-TTT-19-1	0	0	0	0	0	0	0	0	0
Lys-TTT-2-1;2-2;2-3	43	114	47	54	120	94	80	115	34
Lys-TTT-20-1	0	0	0	0	0	0	0	0	0
Lys-TTT-21-1	0	0	0	0	0	0	0	0	0
Lys-TTT-23-1	0	0	0	0	0	0	0	0	0
Lys-TTT-24-1	0	1	0	0	0	0	1	0	0
Lys-TTT-25-1	0	0	0	0	0	0	0	0	0
Lys-TTT-26-1	0	4	2	0	0	0	0	1	0
Lys-TTT-28-1	0	1	0	0	0	2	1	0	0
Lys-TTT-29-1	16	25	15	17	23	22	24	32	10
Lys-TTT-3-1	7	18	11	6	36	11	5	12	4
Lys-TTT-30-1	17077	69	2100	26469	20831	10834	6510	6062	19143
Lys-TTT-31-1	0	0	0	0	0	0	0	0	0
Lys-TTT-4-1;4-2	0	0	0	0	0	0	0	0	0
Lys-TTT-5-1	5659	72339	10094	26944	38812	29348	43910	54051	6307
Lys-TTT-6-1	34	110	39	0	0	49	21	48	49
Lys-TTT-7-1	0	0	0	0	31	0	18	40	0
Lys-TTT-8-1	1	4	2	0	2	0	2	3	2
Lys-TTT-9-1	18	13	6	22	28	30	40	26	19
Met-CAT-1-1	55	154	297	0	0	247	96	306	40
Met-CAT-10-1	2	0	3	0	0	1	0	3	0
Met-CAT-11-1	4	4	2	3	1	1	1	3	0
Met-CAT-12-1	0	0	0	0	0	0	0	0	0
Met-CAT-13-1	0	0	0	0	0	0	0	0	0
Met-CAT-14-1	15	10	18	18	0	4	3	40	20
Met-CAT-2-1	32038	60427	70732	49713	21715	24609	28375	140401	17993
Met-CAT-3-1;Met-CAT-3-2;Met-CAT-3-3	31903	34786	39047	32662	15784	15338	11298	49331	9854
Met-CAT-4-1	55	154	297	0	0	246	96	306	41
Met-CAT-5-1	0	1	0	0	0	0	0	0	0
Met-CAT-6-1;6-2	454	1275	1541	253	208	208	89	302	41
Met-CAT-7-1	83	55	52	125	74	16	18	84	86
Met-CAT-8-1	4	4	2	7	3	0	3	4	6
Met-CAT-9-1	18	4	15	0	0	0	1	1	2
Phe-GAA|mtdbD00000900	284561	841954	596439	58637	15094	23494	28214	151654	34274
Val-TAC-mtdbD00000901	80741	270317	292683	82411	25908	30385	32163	193819	56619
Leu-TAA|mtdbD00000902	24650	51058	33599	14783	867	2783	17234	115517	21734
Ile-GAT|mtdbD00000903	9488	3434	4119	13001	1494	1473	9445	21702	10309
Gln-TTG|mtdbD00000904	49910	36024	33816	26708	10817	19891	27554	37901	35478
Met-CAT|mtdbD00000905	39045	47907	40594	52860	6765	13484	45030	213884	53167
Trp-TCA|mtdbD00000906	65778	369027	248087	104650	67300	117998	169248	172207	165433
Ala-TGC|mtdbD00000907	23133	89465	66268	2641	773	1233	726	4951	900
Asn-GTT|mtdbD00000908	13646	95371	55782	10732	6003	12839	4111	7048	4144
Cys-GCA|mtdbD00000909	24256	16970	22032	17867	7131	9296	5844	9062	8168
Tyr-GTA|mtdbD00000910	23893	13625	18017	26626	2865	3115	5326	16953	6186
Ser-TGA|mtdbD00000911	27856	28646	24928	19874	2357	2644	2235	8131	2575
Asp-GTC|mtdbD00000912	27647	86974	88236	3370	1127	1846	1534	7006	1996
Lys-TTT|mtdbD00000913	53475	252664	215612	49171	15247	23234	25072	99087	31336
Gly-TCC|mtdbD00000914	364828	197692	265811	52106	28706	29879	27027	76021	36993
Arg-TCG|mtdbD00000915	267624	228587	263168	25211	12724	13597	22453	64305	30328
His-GTG|mtdbD00000916	7061	59907	51533	3391	1042	2049	2351	9166	2810
Ser-GCT|mtdbD00000917	37549	101497	89429	28862	12507	26453	27199	73354	29026
Leu-TAG|mtdbD00000918	23378	15896	19706	25883	9177	8952	17140	35841	23504
Glu-TTC|mtdbD00000919	6139	6078	8461	2519	243	467	584	2499	780
Thr-TGT|mtdbD00000920	49362	123570	112346	41256	12150	20624	18712	77497	34965
Pro-TGG|mtdbD00000921	37351	170351	122728	16434	8951	15950	4018	13729	4979
Phe-AAA-1-1	11	56	18	12	15	10	3	33	10
Phe-GAA-1-1;1-2;1-3;1-4;1-5;1-6	61687	109949	59123	163225	77959	38170	15413	80428	27533
Phe-GAA-10-1	5	16	8	7	6	3	2	11	5
Phe-GAA-2-1;2-2;2-3;2-4;2-5;2-6	9947	5893	3465	16465	9520	4278	1959	9654	2403
Phe-GAA-3-1;3-2;3-3	70	118	82	96	124	38	15	118	48
Phe-GAA-4-1	47	1	5	60	20	19	4	10	0
Phe-GAA-5-1;5-2	0	2	1	1	0	0	0	0	0
Phe-GAA-6-1	24	8	12	63	20	6	2	18	21
Phe-GAA-7-1	0	0	0	0	0	0	0	0	0
Phe-GAA-8-1	0	0	0	60	18	0	0	0	30
Phe-GAA-9-1	3	4	3	7	1	1	1	4	0
Pro-AGG-1-1;1-10;1-11;1-12;1-13;1-2;1-3;1-4;1-5;1-6;1-7;1-8;1-9	361	47	42	5368	11173	899	2306	167	1455
Pro-CGG-1-1;1-2;1-3;1-4	79002	29504	28471	176395	258861	265132	670405	91562	271237
Pro-TGG-1-1	11917	1642	1399	46980	72017	46846	33390	1931	12539
Pro-TGG-2-1;2-2;2-3;2-4;2-5;2-6;2-7;2-8	90809	15597	21346	173736	231366	200966	420675	55223	200867
Pro-TGG-3-1	69484	11655	18472	132148	192586	146548	417999	56142	204915
SeC-TCA-1-1	27511	19598	12489	27744	22721	38503	7666	13976	6512
Ser-ACT-1-1	0	0	0	0	0	0	0	0	0
Ser-AGA-1-1;1-2	70405	140	9420	312946	219684	61485	51535	60473	148516
Ser-AGA-2-1;2-2;2-3;2-4;2-5;2-6;2-7;2-8	79928	53128	41805	129605	223183	128349	71947	53278	58471
Ser-AGA-3-1	1022	29	234	2307	1594	1002	688	490	1461
Ser-AGA-4-1	4070	115	403	10126	8817	1635	2142	692	2203
Ser-CGA-1-1	54284	5581	19161	94800	101940	50535	19331	36862	39258
Ser-CGA-2-1	3436	35	375	15699	13112	1401	533	446	2358
Ser-CGA-3-1	53427	10767	13907	101261	99508	44606	23432	24507	62468
Ser-CGA-4-1	1137	455	814	1835	1751	1411	375	1253	456
Ser-CGA-5-1	9	60	9	6	3	11	16	26	8
Ser-GCT-1-1	183	209	56	133	149	110	74	82	75
Ser-GCT-10-1	2247	9	6	4758	3325	121	2	7	1638
Ser-GCT-11-1	37	46	28	56	61	37	26	28	7
Ser-GCT-2-1	223569	76009	205813	321489	249201	298264	171577	251899	117900
Ser-GCT-3-1;3-10;3-2;3-3;3-4;3-5;3-6;3-7;3-8;3-9	44935	225435	30558	37588	34306	58997	51250	58750	16535
Ser-GCT-4-1	570	435	899	148	139	201	55	117	30
Ser-GCT-5-1	322	1571	304	4	89	91	16	23	0
Ser-GCT-6-1	27606	21747	12771	35008	33398	30267	28952	25705	13717
Ser-GCT-7-1	180	182	182	221	159	138	112	204	85
Ser-GCT-8-1	0	1	3	0	1	3	1	3	0
Ser-GCT-9-1	403	102	73	112	28	21	10	65	25
Ser-GGA-1-1;1-2	938	167	71	11958	14388	159	34	128	447
Ser-GGA-10-1	0	0	0	0	0	0	0	0	0
Ser-GGA-11-1	0	0	0	0	0	0	0	0	0
Ser-GGA-12-1	0	0	0	0	0	0	0	0	0
Ser-GGA-13-1	0	0	0	0	0	0	0	0	0
Ser-GGA-2-1	0	0	0	0	0	0	0	0	0
Ser-GGA-3-1;3-2	0	0	0	0	0	0	0	0	0
Ser-GGA-4-1	0	0	0	0	0	0	0	0	0
Ser-GGA-5-1	0	0	0	0	0	0	0	0	0
Ser-GGA-6-1	0	0	0	0	0	0	0	0	0
Ser-GGA-7-1	0	0	0	0	0	0	0	0	0
Ser-GGA-8-1	0	0	0	0	0	0	0	0	0
Ser-GGA-9-1	0	0	0	0	0	0	0	0	0
Ser-TGA-1-1	234252	7928	75392	407093	309259	171565	96233	120571	189725
Ser-TGA-2-1	31822	32159	10550	50375	43207	25004	4829	4298	3944
Ser-TGA-3-1	95870	15387	18314	240204	188220	79144	35576	33785	103907
Ser-TGA-4-1	186	33	71	231	285	155	118	133	181
Sup-CTA-1-1	0	0	0	0	0	0	0	0	0
Sup-CTA-2-1	0	3	5	0	0	0	0	0	0
Sup-CTA-3-1	0	0	0	0	0	0	0	0	0
Sup-CTA-4-1	0	1	0	0	0	0	0	0	0
Sup-CTA-5-1	0	0	0	0	0	0	0	0	0
Sup-TCA-1-1	0	0	0	0	0	0	0	0	0
Sup-TCA-2-1	0	0	0	0	0	0	0	0	0
Sup-TCA-3-1	0	0	0	0	0	0	0	0	0
Sup-TCA-4-1	0	0	0	0	0	0	0	0	0
Sup-TCA-5-1	0	0	0	0	0	0	0	0	0
Sup-TCA-6-1	0	0	0	0	0	0	0	0	0
Sup-TCA-7-1	0	0	1	0	0	1	0	0	0
Sup-TCA-8-1	0	0	0	0	0	0	0	0	0
Sup-TTA-1-1	1	4	3	7	1	3	4	7	6
Sup-TTA-2-1	0	0	0	0	0	0	0	0	0
Thr-AGT-1-1	9443	383	547	42582	33946	8842	1987	2350	3916
Thr-AGT-10-1	1	0	0	0	0	0	0	0	0
Thr-AGT-2-1;2-2;2-3	76365	11989	19918	252260	178748	72744	40772	44652	90122
Thr-AGT-3-1	343	48	52	325	676	220	40	38	83
Thr-AGT-4-1;4-2	9728	1987	1345	42116	34324	9529	1942	2912	3895
Thr-AGT-5-1	76348	8542	17978	247038	176938	72254	39216	44838	88588
Thr-AGT-6-1	11863	2839	1528	43756	36512	11112	2191	2689	4917
Thr-AGT-7-1;7-2	592	23	60	1528	1387	242	105	84	417
Thr-AGT-8-1	0	0	0	0	0	0	0	0	0
Thr-AGT-9-1	0	0	0	0	0	0	0	0	0
Thr-CGT-1-1;1-2	3	3	3	10	6	9	4	8	2
Thr-CGT-2-1	19598	5535	11716	54991	41452	24307	7207	8117	14143
Thr-CGT-3-1	42514	7745	24540	85944	52112	34927	20941	40242	46429
Thr-CGT-4-1	46836	3403	10171	157942	90837	20474	6287	10980	43358
Thr-CGT-5-1	22	8	10	62	112	49	3	21	26
Thr-GGT-1-1	3	5	0	2	2	2	7	3	2
Thr-TGT-1-1;1-2	285	173	176	243	258	190	84	93	123
Thr-TGT-2-1	102	67	95	74	78	30	38	36	90
Thr-TGT-3-1	18847	5857	7381	119341	78085	49204	23173	25353	23904
Thr-TGT-4-1;4-2;4-3	102675	26351	31441	221426	152698	119874	83573	82775	100906
Thr-TGT-5-1	35840	7019	7308	169460	131166	34188	24387	18734	49502
Thr-TGT-6-1	0	0	0	0	0	0	0	0	0
Trp-CCA-1-1;1-2;1-3;1-4	18683	20526	24808	14012	7339	11120	4336	18265	2518
Trp-CCA-10-1	0	0	0	0	0	0	0	0	0
Trp-CCA-11-1	0	0	0	0	0	0	0	0	0
Trp-CCA-12-1	0	0	0	0	0	0	0	0	0
Trp-CCA-13-1	0	0	0	0	0	0	0	0	0
Trp-CCA-14-1	0	0	0	0	0	0	0	0	0
Trp-CCA-15-1	0	0	0	0	0	0	0	0	0
Trp-CCA-16-1	0	0	0	0	0	0	0	0	0
Trp-CCA-17-1	0	0	0	0	0	0	0	0	0
Trp-CCA-18-1	0	0	0	0	0	0	0	0	0
Trp-CCA-19-1	0	0	0	0	0	0	0	0	0
Trp-CCA-2-1	66795	73534	65830	22203	13110	19549	13359	45912	7859
Trp-CCA-20-1	0	0	0	0	0	0	0	0	0
Trp-CCA-21-1;21-3	0	0	0	0	0	1	0	0	0
Trp-CCA-22-1	0	0	0	0	0	0	0	0	0
Trp-CCA-23-1	0	0	0	0	0	0	0	0	0
Trp-CCA-24-1	0	0	0	0	0	0	0	0	0
Trp-CCA-26-2;26-3	0	0	0	0	0	0	0	0	0
Trp-CCA-27-1	0	0	0	0	0	0	0	0	0
Trp-CCA-28-1	0	0	0	0	0	0	0	0	0
Trp-CCA-29-1	0	0	0	0	0	0	0	0	0
Trp-CCA-3-1	1298	1232	1045	62	115	82	12	47	8
Trp-CCA-30-1	0	0	0	0	0	0	0	0	0
Trp-CCA-31-1	0	0	0	0	0	0	0	0	0
Trp-CCA-32-1	0	0	0	0	0	0	0	0	0
Trp-CCA-33-1	0	1	0	0	0	0	0	0	0
Trp-CCA-34-1	0	0	0	0	0	0	0	0	0
Trp-CCA-36-1	102447	17385	17759	59490	28563	5326	4120	14833	17896
Trp-CCA-4-1	17273	6258	5208	14133	7233	6617	2928	4714	1951
Trp-CCA-5-1	6	3	1	1	0	0	1	3	1
Trp-CCA-6-1	0	0	0	0	0	0	0	0	0
Trp-CCA-7-1	0	0	0	0	0	0	0	0	0
Trp-CCA-8-1	0	0	0	0	0	0	0	0	0
Trp-CCA-9-1	0	0	0	0	0	0	0	0	0
Tyr-GTA-1-1;1-2;1-3;1-4	42530	10643	13151	122947	72724	25157	9228	31306	29699
Tyr-GTA-2-1	4511	12808	11718	12607	5888	10518	9888	32508	3524
Tyr-GTA-3-1	446	397	443	1534	680	464	396	1558	655
Tyr-GTA-4-1;4-2;4-3;4-4;4-5;4-6;4-7	4936	6335	8819	12565	6099	9686	8081	26792	3389
Tyr-GTA-5-1	547	219	366	1529	707	441	374	1368	626
Tyr-GTA-6-1	3992	4135	8817	12564	5864	9297	7704	26267	3388
Tyr-GTA-7-1	16	54	10	33	30	15	24	36	16
Tyr-GTA-8-1	30	8	5	14	64	27	3	22	4
Und-NNN-1-1	0	0	0	0	0	0	0	0	0
Und-NNN-10-1	0	0	0	0	0	0	0	0	0
Und-NNN-11-1	0	0	0	0	0	0	0	1	0
Und-NNN-2-1	0	0	0	0	0	0	0	0	0
Und-NNN-3-1	0	0	0	0	0	0	0	0	0
Und-NNN-4-1	0	0	0	0	0	0	0	0	0
Und-NNN-5-1	0	2	0	0	0	0	0	0	0
Und-NNN-6-1	1	0	0	0	0	0	0	0	0
Und-NNN-7-1	0	0	0	0	0	0	0	0	0
Und-NNN-8-1	0	0	0	0	0	0	0	0	0
Und-NNN-9-1	0	2	4	5	0	0	2	2	2
Val-AAC-1-1;1-2;1-3;1-4;1-5;1-6;1-7;1-8	630	207	155	137	140	41	52	161	118
Val-AAC-10-1	1	0	0	0	0	0	0	0	1
Val-AAC-11-1	38	22	17	14	12	5	3	9	8
Val-AAC-2-1	41	45	46	0	0	0	16	0	0
Val-AAC-3-1	130	87	106	77	40	17	18	53	29
Val-AAC-4-1	82	17	19	62	46	11	0	7	26
Val-AAC-5-1	119	57	70	106	111	28	15	24	45
Val-AAC-7-1	55	53	92	33	16	9	2	29	2
Val-CAC-10-1	1	4	0	0	0	0	3	0	0
Val-CAC-11-1	0	0	0	1	0	0	0	0	0
Val-CAC-12-1	68	58	54	39	20	11	5	35	8
Val-CAC-13-1	0	0	0	0	0	0	0	0	0
Val-CAC-14-1	0	0	0	0	0	0	0	0	0
Val-CAC-15-1	0	0	0	0	0	0	0	0	0
Val-CAC-16-1	34	45	45	7	3	1	1	16	6
Val-CAC-17-1;17-2	31	38	32	5	0	8	6	15	0
Val-CAC-18-1	45	32	31	19	19	6	3	7	6
Val-CAC-2-1;2-2;2-3;2-4;2-5;2-6;2-7	230910	104329	125326	184166	91693	32582	21262	85081	61845
Val-CAC-3-3	42	37	61	36	11	7	8	35	19
Val-CAC-4-1	29	32	74	18	11	13	2	25	9
Val-CAC-6-1	0	0	0	0	1	0	4	0	0
Val-CAC-7-1;7-2	60	24	34	20	4	6	10	30	5
Val-CAC-8-1	3	2	0	0	0	0	0	0	0
Val-CAC-9-1	0	0	0	0	0	0	0	0	0
Val-GAC-1-1	0	3	2	1	0	2	1	6	0
Val-TAC-1-1;1-2;1-3	18127	7147	4875	2551	1052	365	287	740	825
Val-TAC-10-1	1	0	2	0	0	0	0	0	0
Val-TAC-11-1	0	0	0	0	0	0	0	0	0
Val-TAC-12-1	0	0	0	0	0	0	0	0	0
Val-TAC-2-2	382	117	146	217	132	25	21	74	86
Val-TAC-3-1	12526	11148	12139	29931	11270	6438	5438	25200	9757
Val-TAC-4-1	23582	22714	24846	24166	11290	6199	5771	28676	8827
Val-TAC-5-1;5-2	661	274	565	390	513	87	9	19	87
Val-TAC-6-1	864	600	772	2072	1246	792	126	582	311
Val-TAC-8-1	1	1	1	0	0	0	0	1	0
Val-TAC-9-1	1	2	2	0	0	0	0	3	1

## Sheet: S3 DESeq2_tRNA
DESeq2 output - Amino Acid									DESeq2 output - Anticodon									DESeq2 output - Isodecoder
Kidney vs Liver									Kidney vs Liver									Kidney vs Liver
	gene	baseMean	log2FoldChange	lfcSE	stat	pvalue	padj			gene	baseMean	log2FoldChange	lfcSE	stat	pvalue	padj			gene	baseMean	log2FoldChange	lfcSE	stat	pvalue	padj
1	Ala	96240.4	1.04954	0.347434	3.02084	0.00252075	0.00619917		1	Ala-CGC	17470.4	1.08883	0.42762	2.54626	0.0108883	0.0287055		1	Ala-AGC-5-1	662.871	2.2142	0.639328	3.46332	0.00053356	0.00496507
2	Cys	320589	-1.3472	0.41741	-3.22752	0.0012487	0.00457856		2	Ala-TGC	46068.4	1.84546	0.462025	3.9943	6.48864e-05	0.000627235		2	Ala-CGC-2-1	483.622	3.03248	0.768754	3.94466	7.99125e-05	0.00119986
3	Gln	446937	-1.95503	0.752525	-2.59796	0.00937781	0.0187556		3	Arg-ACG	82088.7	-1.3095	0.528999	-2.47543	0.0133076	0.0335584		3	Ala-TGC-4-1	53.4236	2.73353	1.07368	2.54593	0.0108986	0.0474158
4	Glu	214648	1.67803	0.506473	3.31317	0.000922446	0.00405876		4	Cys-GCA	313315	-1.30194	0.480068	-2.712	0.00668792	0.0198662		4	Ala-TGC-8-1	275.97	3.41946	0.857241	3.98892	6.63754e-05	0.00111179
5	Gly	255360	2.50236	0.437962	5.71365	1.10579e-08	2.43274e-07		5	Gln-CTG	290986	-2.11617	0.646989	-3.27079	0.00107247	0.00444307		5	Arg-CCT-1-1;1-2	2619.83	2.653	0.663739	3.99706	6.41344e-05	0.00111179
6	His	32254.9	1.62958	0.430753	3.78311	0.000154884	0.00113582		6	Gln-TTG	133978	-1.68345	0.511886	-3.28872	0.00100645	0.00444307		6	Arg-CCT-2-1	200.381	3.22269	0.773753	4.16501	3.11342e-05	0.000651872
7	Phe	267541	2.3329	0.451857	5.1629	2.43148e-07	2.67463e-06		7	Glu-CTC	125897	2.97714	0.729358	4.08186	4.46769e-05	0.000627235		7	Arg-TCG-2-1	215.314	-2.76711	0.706471	-3.91681	8.97276e-05	0.00120235
8	Pro	721292	-1.70898	0.762305	-2.24186	0.0249704	0.0422576		8	Gly-CCC	21208.6	2.06178	0.616206	3.34593	0.000820065	0.00396365		8	Arg-TCG-3-1	52.5285	-3.08126	0.77063	-3.99837	6.3781e-05	0.00111179
9	Ser	954659	-1.10755	0.36686	-3.01901	0.00253602	0.00619917		9	Gly-GCC	107211	3.08223	0.763672	4.03606	5.43564e-05	0.000627235		9	Asn-GTT-10-1	195.353	1.99988	0.79214	2.52466	0.011581	0.048374
10	Thr	540954	-1.63162	0.488037	-3.34322	0.000828114	0.00405876		10	Gly-TCC	128111	2.3696	0.426212	5.55967	2.70281e-08	9.89631e-07		10	Asn-GTT-12-1;12-2	82.561	-2.19709	0.769496	-2.85523	0.00430057	0.0236179
11	Trp	251087	1.04308	0.389745	2.67632	0.00744345	0.0163756		11	His-GTG	32146.2	1.76016	0.523035	3.36528	0.000764652	0.00396365		11	Asn-GTT-6-1	357.449	-3.13031	1.03602	-3.02148	0.00251539	0.0156839
12	Tyr	78075.5	-0.812075	0.318142	-2.55256	0.0106935	0.0196048		12	Phe-GAA	271273	2.47436	0.560228	4.4167	1.00219e-05	0.000193757		12	Asn-GTT-9-1	3569.51	-3.25517	0.774817	-4.20121	2.65498e-05	0.000592945
13	Val	233947	1.27518	0.406151	3.13966	0.00169141	0.00531587		13	Pro-AGG	2349.88	-5.40076	0.978604	-5.51884	3.41252e-08	9.89631e-07		13	Cys-GCA-12-1	7906.22	-3.17281	1.11718	-2.84002	0.00451103	0.0238859
									14	Pro-CGG	275325	-2.63481	0.782446	-3.3674	0.00075881	0.00396365		14	Cys-GCA-3-1	22339.4	-2.14646	0.652843	-3.28787	0.00100949	0.00867127
Kidney vs Muscle									15	Ser-AGA	194052	-2.14298	0.549658	-3.89875	9.66902e-05	0.000801147		15	Cys-GCA-4-1;4-2;4-3;4-4;4-5;4-6	58567.5	-1.82281	0.704638	-2.58687	0.00968509	0.0426948
	gene	baseMean	log2FoldChange	lfcSE	stat	pvalue	padj		16	Ser-CGA	94444.2	-1.79647	0.62017	-2.89675	0.00377055	0.0136683		16	Gln-CTG-1-1;1-2;1-3;1-4	290961	-2.24881	0.726674	-3.09466	0.00197039	0.0132016
1	Ala	96240.4	1.85343	0.34745	5.33437	9.58745e-08	2.10924e-06		17	Ser-GGA	2420.34	-4.49703	1.39911	-3.21421	0.00130805	0.00505779		17	Gln-CTG-13-1	30.0906	-3.82647	1.43135	-2.67334	0.00751012	0.0354351
2	Cys	320589	-1.43932	0.417411	-3.44822	0.000564299	0.00248291		18	Ser-TGA	283122	-1.40175	0.574252	-2.441	0.0146468	0.0353965		18	Gln-CTG-3-1	2419.99	-1.96879	0.670836	-2.93483	0.00333731	0.0192023
3	Glu	214648	1.52882	0.506474	3.01855	0.00253989	0.00798252		19	Thr-AGT	189150	-2.36583	0.657168	-3.60004	0.000318172	0.00230675		19	Gln-CTG-6-1	710.662	-3.72011	1.00469	-3.70273	0.000213291	0.00255187
4	Gly	255360	1.93628	0.437961	4.42113	9.81844e-06	7.20019e-05		20	Thr-CGT	92547.4	-1.67842	0.620711	-2.70403	0.0068504	0.0198662		20	Gln-TTG-1-1	98890.1	-2.84165	0.739652	-3.84187	0.000122099	0.0015732
5	His	32254.9	1.44316	0.43076	3.35028	0.00080731	0.00296014		21	Thr-TGT	236251	-1.08161	0.387981	-2.78779	0.00530684	0.0181057		21	Gln-TTG-4-1;4-2;4-3	8322.24	-4.36045	0.75622	-5.76612	8.11195e-09	5.43501e-07
6	Phe	267541	2.25403	0.451859	4.98834	6.09003e-07	6.69903e-06		22	Trp-CCA	76876.2	1.10704	0.406245	2.72505	0.00642916	0.0198662		22	Glu-CTC-1-2;1-3;1-4;1-5;1-6;1-7;1-8	132324	3.04195	0.825978	3.68285	0.000230645	0.00261226
7	Pro	721292	-2.64148	0.762305	-3.46512	0.000529988	0.00248291		23	Val-AAC	352.673	1.24462	0.481619	2.58424	0.00975936	0.0269544		23	Glu-CTC-2-1	197.416	3.27258	1.05196	3.11093	0.00186497	0.0127503
									24	Val-TAC	142260	1.92681	0.564136	3.41551	0.00063663	0.00396365		24	Glu-TTC-1-1	144.535	1.91888	0.762413	2.51685	0.0118408	0.048374
Muscle vs Liver																		25	Glu-TTC-2-2;2-6;2-7;2-8	580.53	2.4412	0.758019	3.2205	0.00127966	0.00996944
	gene	baseMean	log2FoldChange	lfcSE	stat	pvalue	padj		Kidney vs Muscle									26	Glu-TTC-31-1	32.1317	2.88491	0.890125	3.24101	0.00119106	0.00950014
1	Met	125431	1.51841	0.421965	3.59842	0.000320152	0.00704334			gene	baseMean	log2FoldChange	lfcSE	stat	pvalue	padj		27	Glu-TTC-7-1	52.7521	5.42869	1.0473	5.18353	2.1772e-07	7.3542e-06
									1	Ala-CGC	17470.4	1.36024	0.427662	3.18065	0.00146945	0.00973626		28	Gly-CCC-1-2;1-4;1-5	148.142	3.8089	0.863178	4.41265	1.02112e-05	0.000285063
									2	Ala-TGC	46068.4	2.49264	0.462058	5.39466	6.86543e-08	3.98195e-06		29	Gly-CCC-16-1	4.54424	5.93049	2.11222	2.80771	0.00498955	0.0253257
									3	Arg-ACG	82088.7	-1.98833	0.528998	-3.75868	0.000170814	0.0016512		30	Gly-CCC-7-1;7-2	21612.6	2.02958	0.732169	2.77201	0.00557116	0.0278558
									4	Cys-GCA	313315	-1.52307	0.480068	-3.1726	0.0015108	0.00973626		31	Gly-CCC-8-1;8-2;8-3	17.1144	4.20601	1.14317	3.67924	0.000233934	0.00261226
									5	Gln-TTG	133978	-1.52009	0.511888	-2.96957	0.00298213	0.0144136		32	Gly-GCC-1-1;1-2;1-3;1-4;1-5;1-6;1-7;1-8;1-9	109919	3.11458	0.851295	3.65864	0.00025356	0.00265446
									6	Glu-CTC	125897	1.85482	0.729353	2.5431	0.0109874	0.0352053		33	Gly-GCC-2-1;2-2;2-3	1049.18	2.4334	0.772427	3.15033	0.00163085	0.0121408
									7	Gly-CCC	21208.6	1.9665	0.616223	3.19122	0.00141675	0.00973626		34	Gly-TCC-3-1	26.5651	2.99292	0.975028	3.06957	0.00214368	0.0140811
									8	Gly-GCC	107211	2.01664	0.763667	2.64073	0.00827266	0.0282244		35	Leu-TAA-4-1	1786.62	-1.50238	0.59606	-2.52052	0.0117181	0.048374
									9	Gly-TCC	128111	1.78037	0.426211	4.17719	2.95131e-05	0.00042794		36	Met-CAT-6-1;6-2	461.054	2.31676	0.764232	3.03149	0.00243347	0.0156772
									10	His-GTG	32146.2	1.43201	0.52304	2.73786	0.00618399	0.0239114		37	Met-CAT-9-1	3.99069	5.9355	1.90421	3.11705	0.00182672	0.0127503
									11	Ile-GAT	8192.86	-1.82491	0.623845	-2.92526	0.00344168	0.0153552		38	Phe-GAA|mtdbD00000900	211135	4.31517	0.729785	5.91294	3.36063e-09	2.81453e-07
									12	Leu-CAG	55655.3	1.20687	0.455914	2.64715	0.00811744	0.0282244		39	Val-TAC-mtdbD00000901	114925	2.41251	0.738091	3.26858	0.0010809	0.00904288
									13	Phe-GAA	271273	2.24323	0.560229	4.00413	6.22471e-05	0.000722066		40	Leu-TAA|mtdbD00000902	31475.2	2.87743	0.839331	3.42824	0.000607505	0.00550038
									14	Pro-AGG	2349.88	-4.21299	0.978759	-4.30442	1.67426e-05	0.00032369		41	Ala-TGC|mtdbD00000907	19642.6	5.41989	0.771748	7.02288	2.17348e-12	3.14036e-10
									15	Pro-CGG	275325	-3.92145	0.782445	-5.01179	5.39261e-07	1.56386e-05		42	Asn-GTT|mtdbD00000908	22688.4	2.46001	0.789738	3.11497	0.00183962	0.0127503
									16	Pro-TGG	443900	-2.23059	0.73269	-3.04439	0.00233156	0.0124489		43	Ser-TGA|mtdbD00000911	11462.6	1.98642	0.72387	2.74417	0.00606644	0.029453
									17	Ser-AGA	194052	-1.5399	0.54966	-2.80154	0.00508592	0.0210702		44	Asp-GTC|mtdbD00000912	22819.9	5.11598	0.723563	7.07053	1.54341e-12	3.14036e-10
									18	Trp-CCA	76876.2	1.23526	0.406253	3.04061	0.00236099	0.0124489		45	Lys-TTT|mtdbD00000913	83194.3	2.73729	0.748131	3.65884	0.000253361	0.00265446
									19	Val-AAC	352.673	1.21948	0.482746	2.52613	0.0115328	0.0352053		46	Gly-TCC|mtdbD00000914	106498	2.83689	0.547451	5.18199	2.19528e-07	7.3542e-06
																		47	Arg-TCG|mtdbD00000915	93541.8	3.87666	0.554854	6.9868	2.81226e-12	3.14036e-10
									Muscle vs Liver									48	His-GTG|mtdbD00000916	15040.6	4.32887	0.815037	5.31126	1.08872e-07	5.2103e-06
										gene	baseMean	log2FoldChange	lfcSE	stat	pvalue	padj		49	Ser-GCT|mtdbD00000917	48557.3	1.74684	0.698898	2.49942	0.0124398	0.049731
									1	Ile-GAT	8192.86	2.21177	0.623888	3.54514	0.000392409	0.0217887		50	Glu-TTC|mtdbD00000919	2778.29	2.94288	0.743315	3.95914	7.52212e-05	0.00119986
									2	Met-CAT	126957	1.67035	0.540621	3.08969	0.00200366	0.0387375		51	Thr-TGT|mtdbD00000920	53585.4	2.06454	0.683634	3.01995	0.00252815	0.0156839
									3	Ser-GGA	2420.34	-4.71715	1.39969	-3.37013	0.000751334	0.0217887		52	Pro-TGG|mtdbD00000921	41556.8	3.0074	0.740569	4.06094	4.88759e-05	0.000963142
																		53	Pro-AGG-1-1;1-10;1-11;1-12;1-13;1-2;1-3;1-4;1-5;1-6;1-7;1-8;1-9	2462.49	-5.52931	1.02687	-5.38461	7.2601e-08	4.05355e-06
																		54	Pro-CGG-1-1;1-2;1-3;1-4	298122	-2.66648	0.851437	-3.13175	0.0017377	0.012655
																		55	Pro-TGG-1-1	28346.6	-3.85938	0.980192	-3.93737	8.23783e-05	0.00119986
																		56	Pro-TGG-2-1;2-2;2-3;2-4;2-5;2-6;2-7;2-8	210867	-2.60137	0.876771	-2.96699	0.00300733	0.0182656
																		57	Pro-TGG-3-1	194346	-2.58124	0.872208	-2.95944	0.00308202	0.0182656
																		58	Ser-AGA-1-1;1-2	100157	-3.10966	1.08897	-2.8556	0.0042955	0.0236179
																		59	Ser-AGA-2-1;2-2;2-3;2-4;2-5;2-6;2-7;2-8	97089.1	-1.63789	0.655532	-2.49856	0.0124699	0.049731
																		60	Ser-CGA-1-1	44954.8	-1.86913	0.709017	-2.63623	0.00838336	0.0384716
																		61	Ser-CGA-2-1	3436.8	-3.16843	1.07155	-2.95686	0.00310788	0.0182656
																		62	Ser-CGA-3-1	47651.3	-1.84686	0.7135	-2.58845	0.00964096	0.0426948
																		63	Ser-GCT-4-1	266.359	1.82306	0.704744	2.58684	0.00968598	0.0426948
																		64	Ser-GCT-5-1	252.157	3.34787	1.14234	2.93071	0.00338189	0.0192023
																		65	Ser-GGA-1-1;1-2	2491.21	-4.64033	1.09019	-4.25643	2.0772e-05	0.000497045
																		66	Ser-TGA-3-1	85340.9	-2.15391	0.760724	-2.83139	0.00463458	0.0238859
																		67	Thr-AGT-1-1	9696.16	-3.29509	0.915327	-3.5999	0.000318338	0.00323161
																		68	Thr-AGT-2-1;2-2;2-3	82851.2	-2.3574	0.716359	-3.2908	0.000999014	0.00867127
																		69	Thr-AGT-4-1;4-2	10119.9	-2.87111	0.731843	-3.92313	8.74072e-05	0.00120235
																		70	Thr-AGT-5-1	81070.8	-2.43543	0.746632	-3.26188	0.00110674	0.00904288
																		71	Thr-AGT-6-1	11137.4	-2.64953	0.741685	-3.5723	0.000353853	0.00348649
																		72	Thr-AGT-7-1;7-2	429.961	-2.44652	0.969018	-2.52475	0.0115781	0.048374
																		73	Thr-CGT-2-1	19381	-1.80124	0.635785	-2.83309	0.00460998	0.0238859
																		74	Thr-CGT-4-1	37133.5	-2.24997	0.892711	-2.52038	0.0117228	0.048374
																		75	Thr-CGT-5-1	32.9529	-2.67032	0.846194	-3.15569	0.0016012	0.0121408
																		76	Thr-TGT-3-1	37531.3	-3.04963	0.605265	-5.0385	4.69196e-07	1.42891e-05
																		77	Thr-TGT-4-1;4-2;4-3	104985	-1.80502	0.635376	-2.84088	0.00449896	0.0238859
																		78	Thr-TGT-5-1	49285.9	-2.85645	0.757871	-3.76905	0.000163871	0.00203322
																		79	Trp-CCA-2-1	34354.5	1.82716	0.664122	2.75123	0.00593712	0.029249
																		80	Trp-CCA-3-1	373.822	3.62703	0.690362	5.25381	1.48988e-07	6.23889e-06
																		81	Tyr-GTA-1-1;1-2;1-3;1-4	34921.9	-1.78495	0.664647	-2.68556	0.0072409	0.0346529
																		82	Val-AAC-2-1	16.5078	7.86482	2.98324	2.63634	0.00838066	0.0384716
																		83	Val-CAC-16-1	15.8314	3.65236	1.03269	3.53674	0.000405098	0.00387737
																		84	Val-TAC-1-1;1-2;1-3	3190.15	2.96304	0.676943	4.37709	1.20274e-05	0.000309936
																		Kidney vs Muscle
																			gene	baseMean	log2FoldChange	lfcSE	stat	pvalue	padj
																		1	Ala-AGC-12-1;12-2	151.915	2.53423	0.6748	3.75553	0.000172976	0.00231991
																		2	Ala-AGC-5-1	662.871	2.28665	0.640466	3.5703	0.000356575	0.00350502
																		3	Ala-CGC-1-1;1-2;1-3	6594.64	1.73824	0.70028	2.48221	0.0130571	0.049617
																		4	Ala-TGC-4-1	53.4236	2.90956	1.08626	2.6785	0.00739524	0.0351274
																		5	Ala-TGC-8-1	275.97	3.18395	0.859324	3.70518	0.000211244	0.00253493
																		6	Arg-ACG-1-1;1-2;1-3;1-4	50533.2	-1.83629	0.62206	-2.95195	0.00315775	0.0184607
																		7	Arg-ACG-2-1;2-2;2-3;2-4;2-5	36137.3	-2.69529	0.671881	-4.01156	6.03179e-05	0.000982321
																		8	Arg-CCT-1-1;1-2	2619.83	3.27027	0.664452	4.92176	8.5771e-07	4.88895e-05
																		9	Arg-CCT-2-1	200.381	2.76021	0.775045	3.56135	0.00036895	0.00350502
																		10	Arg-CCT-3-1	2117.85	-2.17706	0.630147	-3.45484	0.000550628	0.00448369
																		11	Arg-TCG-1-1	105813	-2.08959	0.69112	-3.02349	0.00249881	0.0153981
																		12	Arg-TCG-6-1	151.89	-1.81987	0.732574	-2.48422	0.0129837	0.049617
																		13	Asn-GTT-12-1;12-2	82.561	-1.92369	0.772706	-2.48955	0.0127906	0.049617
																		14	Asn-GTT-5-1	167.84	-1.87777	0.660659	-2.84226	0.00447946	0.0243171
																		15	Cys-GCA-1-1;1-2;1-3	207525	-2.13047	0.653892	-3.25814	0.00112146	0.00752037
																		16	Cys-GCA-11-1	259.537	-2.12744	0.699158	-3.04286	0.0023434	0.0148415
																		17	Gln-CTG-5-1	141.033	-1.96716	0.792051	-2.48363	0.0130051	0.049617
																		18	Gln-CTG-6-1	710.662	-2.64259	1.00525	-2.62879	0.00856896	0.0390745
																		19	Gln-TTG-1-1	98890.1	-2.64998	0.739655	-3.58273	0.000340019	0.00350502
																		20	Glu-TTC-2-2;2-6;2-7;2-8	580.53	2.50703	0.759234	3.30205	0.000959793	0.00705912
																		21	Glu-TTC-7-1	52.7521	2.79809	0.974674	2.8708	0.00409436	0.0233379
																		22	Gly-CCC-1-2;1-4;1-5	148.142	2.81808	0.86041	3.27527	0.0010556	0.0074122
																		23	Gly-CCC-7-1;7-2	21612.6	1.84152	0.732187	2.5151	0.0118998	0.049617
																		24	Ile-AAT-2-1	1593.91	1.99717	0.700847	2.84966	0.00437662	0.0243171
																		25	iMet-CAT-3-1;3-2;3-3;3-6;3-7	1407.18	2.3154	0.605937	3.82119	0.00013281	0.00190804
																		26	Leu-AAG-2-1	1107.65	2.33896	0.715125	3.2707	0.00107282	0.0074122
																		27	Leu-TAA-1-1	29641.8	-1.72903	0.614854	-2.8121	0.00492193	0.0255045
																		28	Leu-TAA-4-1	1786.62	-2.44194	0.596006	-4.09718	4.18211e-05	0.000733477
																		29	Leu-TAG-1-1	1084.71	3.19824	0.714957	4.47332	7.70133e-06	0.00017559
																		30	Leu-TAG-4-1	1629.64	1.5902	0.579123	2.74587	0.00603501	0.0299126
																		31	Met-CAT-6-1;6-2	461.054	2.5333	0.766019	3.30709	0.000942693	0.00705912
																		32	Phe-GAA|mtdbD00000900	211135	2.67732	0.729777	3.66869	0.000243801	0.00277933
																		33	Ile-GAT|mtdbD00000903	8780.5	-2.02164	0.730938	-2.76581	0.00567811	0.0287691
																		34	Ala-TGC|mtdbD00000907	19642.6	4.50144	0.771698	5.83316	5.43873e-09	6.20016e-07
																		35	Asn-GTT|mtdbD00000908	22688.4	2.88054	0.789788	3.64723	0.00026508	0.00287801
																		36	Ser-TGA|mtdbD00000911	11462.6	2.14338	0.72393	2.96075	0.0030689	0.0184134
																		37	Asp-GTC|mtdbD00000912	22819.9	3.91222	0.723488	5.40744	6.39307e-08	4.85873e-06
																		38	Gly-TCC|mtdbD00000914	106498	1.93229	0.547449	3.52963	0.000416142	0.00379521
																		39	Arg-TCG|mtdbD00000915	93541.8	2.11901	0.554833	3.81918	0.000133898	0.00190804
																		40	His-GTG|mtdbD00000916	15040.6	2.69969	0.814935	3.31277	0.000923782	0.00705912
																		41	Glu-TTC|mtdbD00000919	2778.29	1.96573	0.743212	2.64492	0.00817109	0.0380206
																		42	Pro-TGG|mtdbD00000921	41556.8	3.45353	0.740609	4.6631	3.11483e-06	9.12044e-05
																		43	Pro-AGG-1-1;1-10;1-11;1-12;1-13;1-2;1-3;1-4;1-5;1-6;1-7;1-8;1-9	2462.49	-4.48628	1.02702	-4.36825	1.25245e-05	0.000259598
																		44	Pro-CGG-1-1;1-2;1-3;1-4	298122	-4.15024	0.851436	-4.8744	1.09141e-06	4.97681e-05
																		45	Pro-TGG-1-1	28346.6	-3.09857	0.980203	-3.16115	0.00157147	0.010237
																		46	Pro-TGG-2-1;2-2;2-3;2-4;2-5;2-6;2-7;2-8	210867	-3.71105	0.876771	-4.23263	2.30975e-05	0.000438853
																		47	Pro-TGG-3-1	194346	-4.06233	0.872207	-4.65754	3.20016e-06	9.12044e-05
																		48	Ser-AGA-1-1;1-2	100157	-2.78775	1.08897	-2.55999	0.0104677	0.0458966
																		49	Ser-GCT-4-1	266.359	2.64521	0.710036	3.72545	0.000194965	0.00246956
																		50	Ser-GCT-5-1	252.157	5.21223	1.16258	4.48331	7.34924e-06	0.00017559
																		51	Ser-TGA-2-1	20375.8	1.63936	0.653045	2.51033	0.012062	0.049617
																		52	Thr-TGT-3-1	37531.3	-2.09336	0.605281	-3.45848	0.000543224	0.00448369
																		53	Thr-TGT-4-1;4-2;4-3	104985	-1.70263	0.635378	-2.67971	0.00736864	0.0351274
																		54	Thr-TGT-5-1	49285.9	-1.91931	0.757881	-2.53247	0.0113262	0.0487242
																		55	Trp-CCA-3-1	373.822	5.23985	0.711792	7.36149	1.81867e-13	4.14656e-11
																		56	Tyr-GTA-3-1	714.674	-1.53538	0.585636	-2.62173	0.00874845	0.0391107
																		57	Tyr-GTA-5-1	664.813	-1.67213	0.591702	-2.82596	0.00471385	0.0249944
																		58	Val-AAC-7-1	28.3926	2.32993	0.938634	2.48226	0.0130553	0.049617
																		59	Val-TAC-1-1;1-2;1-3	3190.15	3.24278	0.677394	4.78713	1.6918e-06	6.42885e-05
																		60	Val-TAC-5-1;5-2	246.604	2.947	0.849493	3.46913	0.000522137	0.00448369
																		Muscle vs Liver
																			gene	baseMean	log2FoldChange	lfcSE	stat	pvalue	padj
																		1	Ala-AGC-12-1;12-2	151.915	-2.15083	0.675564	-3.18375	0.0014538	0.0391844
																		2	Arg-TCG-3-1	52.5285	-2.35397	0.771523	-3.05107	0.0022803	0.0489929
																		3	Arg-TCG-6-1	151.89	2.8448	0.737901	3.85526	0.000115608	0.005896
																		4	Asn-GTT-9-1	3569.51	-3.65145	0.775336	-4.70951	2.48316e-06	0.000379923
																		5	Gln-TTG-4-1;4-2;4-3	8322.24	-3.46421	0.756194	-4.58111	4.62506e-06	0.000471756
																		6	Leu-AAG-2-1	1107.65	-2.17091	0.715181	-3.03547	0.00240161	0.0489929
																		7	Leu-TAG-1-1	1084.71	-4.12959	0.71479	-5.77735	7.5887e-09	2.32214e-06
																		8	Leu-TAA|mtdbD00000902	31475.2	3.69468	0.839331	4.40194	1.07288e-05	0.000820755
																		9	Ile-GAT|mtdbD00000903	8780.5	2.28785	0.730965	3.1299	0.00174864	0.0411603
																		10	Met-CAT|mtdbD00000905	59046.2	2.72189	0.716101	3.80099	0.000144118	0.00630001
																		11	Arg-TCG|mtdbD00000915	93541.8	1.75765	0.554871	3.16767	0.00153664	0.0391844
																		12	Ser-GGA-1-1;1-2	2491.21	-4.65112	1.09093	-4.26346	2.01285e-05	0.00123187
																		13	Ser-TGA-2-1	20375.8	-2.36364	0.653038	-3.61945	0.000295224	0.0112923
																		14	Thr-AGT-4-1;4-2	10119.9	-2.4905	0.731886	-3.40285	0.000666862	0.0226733
																		15	Thr-AGT-6-1	11137.4	-2.39579	0.741732	-3.23	0.0012379	0.0378799

## Sheet: S4 Ribo_Processing_Alignment
					Transcriptome mapped reads
Sample:	Raw reads	Clean Reads	Clean reads w/o rRNA	Clean reads w/o rRNA/tRNA	1 time	>1 time	Total
Kidney #1	39878743	34810747	3374363	2996708	1834642	341821	2176463
Kidney #2	94589097	42222694	4170498	3937403	2492988	479230	2972218
Kidney #3	67627040	27007459	1230582	1112028	486443	174395	660838
Liver #1	77462167	3604865	2426996	1423865	741248	113270	854518
Liver #2	69000438	12927740	7812106	5265484	3968207	600597	4568804
Liver #3	69666787	3877995	2577241	1605380	1192822	177653	1370475
Muscle #1	105372593	57963924	11608352	10579833	4560045	1358613	5918658
Muscle #2	190860290	2157197	784912	720722	331212	28406	359618
Muscle #3	104990674	24513686	24255930	24250595	65569	19568	85137

## Sheet: S5 Riboseq_rawcounts
Geneid	Chr	Start	End	Strand	Length	Kidney_1_Ribo_seq	Kidney_2_Ribo_seq	Kidney_3_Ribo_seq	Liver_1_Ribo_seq	Liver_2_Ribo_seq	Liver_3_Ribo_seq	Muscle_1_Ribo_seq	Muscle_2_Ribo_seq	Muscle_3_Ribo_seq
GeneID:112447072,Name=LOC112447072,gene=LOC112447072,gene_biotype=lncRNA	NC_037328.1	210759	214966	-	4208	0	0	0	0	0	0	0	0	0
GeneID:101903639,Name=LOC101903639,gene=LOC101903639,gene_biotype=lncRNA	NC_037328.1	217517	257046	-	39530	0	0	0	0	0	0	0	0	0
GeneID:618219,Name=LOC618219,gene=LOC618219,gene_biotype=protein_coding	NC_037328.1	260033	269063	-	9031	0	1	0	0	0	0	0	0	0
GeneID:112447074,Name=LOC112447074,gene=LOC112447074,gene_biotype=lncRNA	NC_037328.1	285094	289223	-	4130	0	0	0	0	0	0	0	0	0
GeneID:112447010,Name=LOC112447010,gene=LOC112447010,gene_biotype=protein_coding	NC_037328.1	336200	415481	-	79282	6	1	2	1	0	0	0	0	0
GeneID:100138661,Name=LOC100138661,gene=LOC100138661,gene_biotype=lncRNA	NC_037328.1	419959	423015	-	3057	0	0	0	0	0	0	0	0	0
GeneID:107131365,Name=LOC107131365,gene=LOC107131365,gene_biotype=lncRNA	NC_037328.1	427585	432282	-	4698	0	0	0	0	0	0	0	0	0
GeneID:618212,Name=LOC618212,gene=LOC618212,gene_biotype=protein_coding	NC_037328.1	479368	607186	+	127819	2	10	0	0	0	0	2	0	0
GeneID:507243,Name=CLIC6,gene=CLIC6,gene_biotype=protein_coding	NC_037328.1	764037	821297	-	57261	5	1	0	0	0	0	0	0	0
GeneID:539640,Name=RCAN1,gene_synonym=DSCR1	NC_037328.1	882073	1002231	+	120159	109	75	21	9	14	2	195	2	9
GeneID:112448383,Name=TRNAG-CCC,gene=TRNAG-CCC,gene_biotype=tRNA	NC_037328.1	1026686	1026758	+	73	0	0	0	0	0	0	0	0	0
GeneID:528014,Name=KCNE1,gene_biotype=protein_coding	NC_037328.1	1040309	1047096	+	6788	10	14	0	0	0	0	0	0	0
GeneID:101903444,Name=LOC101903444,gene=LOC101903444,gene_biotype=protein_coding	NC_037328.1	1076031	1076459	+	429	0	0	0	0	0	0	0	0	0
GeneID:768067,Name=C1H21orf140,gene_biotype=protein_coding	NC_037328.1	1096408	1100866	-	4459	0	0	0	0	0	0	0	0	0
GeneID:615202,Name=SMIM11A,SMIM11	NC_037328.1	1102879	1118312	-	15434	27	30	1	2	18	0	69	0	0
GeneID:768025,Name=KCNE2,gene_biotype=protein_coding	NC_037328.1	1123941	1131748	-	7808	0	0	0	0	0	0	0	0	0
GeneID:112446832,Name=LOC112446832,gene=LOC112446832,gene_biotype=lncRNA	NC_037328.1	1190506	1194027	-	3522	0	0	0	0	0	0	0	0	0
GeneID:112447088,Name=LOC112447088,gene=LOC112447088,gene_biotype=lncRNA	NC_037328.1	1238047	1241373	+	3327	0	0	0	0	0	0	0	0	0
GeneID:107132170,Name=LOC107132170,gene=LOC107132170,gene_biotype=lncRNA	NC_037328.1	1375149	1386887	-	11739	0	0	1	0	0	0	0	0	0
GeneID:615431,Name=MRPS6,gene_biotype=protein_coding	NC_037328.1	1390798	1455166	-	64369	29	58	13	3	17	1	52	0	0
GeneID:282362,Name=SLC5A3,SMIT1	NC_037328.1	1421585	1433298	-	11714	0	0	0	0	0	0	0	0	0
GeneID:112448353,Name=LOC112448353,gene=LOC112448353,gene_biotype=snRNA	NC_037328.1	1472144	1472250	+	107	0	1	0	0	1	0	0	0	0
GeneID:112447090,Name=LOC112447090,gene=LOC112447090,gene_biotype=lncRNA	NC_037328.1	1523780	1552743	+	28964	0	0	0	0	0	0	0	0	0
GeneID:112447091,Name=LOC112447091,gene=LOC112447091,gene_biotype=lncRNA	NC_037328.1	1555715	1570159	-	14445	1	0	0	0	0	0	0	0	0
GeneID:281640,Name=ATP5PO,1643680	NC_037328.1	1643680	1651038	+	7359	879	1843	331	166	755	265	2111	36	27
GeneID:510879,Name=ITSN1,gene=ITSN1,gene_biotype=protein_coding	NC_037328.1	1664986	1908773	-	243788	107	172	28	6	75	20	154	2	0
GeneID:112448438,Name=TRNAC-GCA,gene=TRNAC-GCA,gene_biotype=tRNA	NC_037328.1	1684563	1684634	+	72	0	0	0	0	0	0	0	0	0
GeneID:506426,Name=CRYZL1,gene_biotype=protein_coding	NC_037328.1	1909488	1943320	+	33833	51	57	0	5	16	2	111	2	0
GeneID:112447103,Name=LOC112447103,gene=LOC112447103,gene_biotype=lncRNA	NC_037328.1	1936727	1943734	-	7008	3	2	0	0	0	0	17	0	0
GeneID:522248,Name=DONSON,gene_biotype=protein_coding	NC_037328.1	1943961	1954002	+	10042	4	21	1	2	5	6	20	0	0
GeneID:516462,Name=SON,gene_biotype=protein_coding	NC_037328.1	1954072	1985154	-	31083	807	884	194	61	254	108	1510	30	28
GeneID:281183,Name=GART,gene_biotype=protein_coding	NC_037328.1	1986098	2012388	+	26291	294	471	81	27	197	118	340	11	4
GeneID:104970777,Name=LOC104970777,gene=LOC104970777,gene_biotype=lncRNA	NC_037328.1	2016219	2027521	-	11303	1	2	0	0	0	0	0	0	0
GeneID:784171,Name=DNAJC28,gene=DNAJC28,gene_biotype=protein_coding	NC_037328.1	2027619	2032062	+	4444	44	26	7	4	27	12	18	0	0
GeneID:615627,Name=TMEM50B,gene_biotype=protein_coding	NC_037328.1	2046733	2083574	+	36842	35	48	10	9	22	4	163	1	0
GeneID:112448317,Name=LOC112448317,gene=LOC112448317,gene_biotype=snoRNA	NC_037328.1	2089684	2089808	-	125	0	0	0	0	0	0	0	0	0
GeneID:514889,Name=IFNGR2,gene=IFNGR2,gene_biotype=protein_coding	NC_037328.1	2098171	2129611	-	31441	4	28	5	18	52	21	92	1	0
GeneID:112447120,Name=LOC112447120,gene=LOC112447120,gene_biotype=lncRNA	NC_037328.1	2162947	2173433	-	10487	2	0	0	0	0	0	0	0	0
GeneID:282257,Name=IFNAR1,gene_biotype=protein_coding	NC_037328.1	2189896	2218344	-	28449	8	14	2	13	64	12	41	1	1
GeneID:104970778,Name=LOC104970778,gene=LOC104970778,gene_biotype=lncRNA	NC_037328.1	2241318	2251416	-	10099	0	0	0	0	0	0	0	0	0
GeneID:767864,Name=IL10RB,gene_biotype=protein_coding	NC_037328.1	2285475	2314144	-	28670	24	12	1	10	13	1	54	2	0
GeneID:282258,Name=IFNAR2,partial=true	NC_037328.1	2315591	2350080	-	34490	8	20	0	16	31	10	96	0	0
GeneID:112447121,Name=LOC112447121,gene=LOC112447121,gene_biotype=lncRNA	NC_037328.1	2318146	2322682	+	4537	0	0	0	0	0	0	0	0	0
GeneID:526226,Name=LOC526226,gene=LOC526226,gene_biotype=protein_coding	NC_037328.1	2398499	2398810	+	312	300	240	35	53	82	31	533	5	11
GeneID:539307,Name=OLIG1,gene_biotype=protein_coding	NC_037328.1	2497798	2499871	-	2074	0	0	0	0	1	0	0	0	0
GeneID:100848368,Name=LOC100848368,gene=LOC100848368,gene_biotype=lncRNA	NC_037328.1	2506494	2509757	-	3264	0	0	0	0	0	0	0	0	0
GeneID:539695,Name=OLIG2,gene=OLIG2,gene_biotype=protein_coding	NC_037328.1	2545669	2549255	-	3587	0	0	0	0	0	0	0	0	0
GeneID:112447133,Name=LOC112447133,gene=LOC112447133,gene_biotype=lncRNA	NC_037328.1	2615875	2620559	+	4685	0	0	0	0	0	0	0	0	0
GeneID:515053,Name=C1H21orf62,gene_biotype=protein_coding	NC_037328.1	2749168	2768577	+	19410	4	16	0	0	3	8	0	0	0
GeneID:514918,Name=PAXBP1,GCFC1	NC_037328.1	2786812	2819637	+	32826	164	46	20	11	19	7	152	1	6
GeneID:282087,Name=SYNJ1,gene_biotype=protein_coding	NC_037328.1	2827791	2918738	+	90948	91	68	22	3	15	13	268	1	1
GeneID:112447136,Name=LOC112447136,gene=LOC112447136,gene_biotype=lncRNA	NC_037328.1	2891259	2898070	-	6812	0	0	0	0	0	0	0	0	0
GeneID:535482,Name=CFAP298,gene_synonym=C1H21orf59	NC_037328.1	2923955	2936283	+	12329	112	141	14	4	37	19	121	4	0
GeneID:112447137,Name=LOC112447137,gene=LOC112447137,gene_biotype=lncRNA	NC_037328.1	2945769	2949407	-	3639	1	0	0	0	0	0	0	0	0
GeneID:516536,Name=EVA1C,gene_synonym=C1H21orf63	NC_037328.1	2959342	3081902	-	122561	1	0	4	1	2	0	15	1	0
GeneID:104970779,Name=LOC104970779,gene=LOC104970779,gene_biotype=lncRNA	NC_037328.1	3073599	3084955	+	11357	0	0	0	0	0	0	0	0	0
GeneID:530483,Name=URB1,gene_biotype=protein_coding	NC_037328.1	3103263	3180340	+	77078	11	7	0	1	4	0	39	0	0
GeneID:505743,Name=MRAP,gene=MRAP,gene_biotype=protein_coding	NC_037328.1	3183205	3197711	-	14507	0	1	1	1	2	1	1	0	0
GeneID:510809,Name=MIS18A,gene_biotype=protein_coding	NC_037328.1	3210652	3222939	+	12288	1	2	0	0	0	0	1	0	0
GeneID:537640,Name=HUNK,gene=HUNK,gene_biotype=protein_coding	NC_037328.1	3498977	3629442	-	130466	19	37	4	4	2	2	4	1	0
GeneID:112447138,Name=LOC112447138,gene=LOC112447138,gene_biotype=lncRNA	NC_037328.1	3529048	3530546	+	1499	0	0	0	0	0	0	0	0	0
GeneID:541016,Name=SCAF4,gene=SCAF4,gene_biotype=protein_coding	NC_037328.1	3760563	3822169	+	61607	76	121	12	6	31	9	104	5	1
GeneID:281495,Name=SOD1,gene_synonym=SOD1L1	NC_037328.1	3824612	3833280	-	8669	1300	1591	255	508	1971	551	617	25	1
GeneID:536517,Name=TIAM1,gene=TIAM1,gene_biotype=protein_coding	NC_037328.1	3966979	4431759	+	464781	14	20	2	0	2	1	69	1	0
GeneID:100313114,miRBase:MI0011294,Name=MIR2284I,gene_synonym=bta-mir-2284i	NC_037328.1	4288068	4288144	+	77	0	0	0	0	0	0	0	0	0
GeneID:100526413,miRBase:MI0014499,Name=MIR2284X,mir-2284x	NC_037328.1	4315515	4315610	-	96	0	0	0	0	0	0	0	0	0
GeneID:781604,Name=KRTAP11-1,gene_biotype=protein_coding	NC_037328.1	4673635	4674517	+	883	0	0	0	0	0	0	0	0	0
GeneID:100296254,Name=KRTAP7-1,gene=KRTAP7-1,gene_biotype=protein_coding	NC_037328.1	4736889	4737173	+	285	0	0	0	0	0	0	0	0	0
GeneID:101906373,Name=KRTAP8-1,gene=KRTAP8-1,gene_biotype=protein_coding	NC_037328.1	4759981	4760169	+	189	0	0	0	0	0	0	0	0	0
GeneID:112446888,Name=LOC112446888,gene=LOC112446888,gene_biotype=protein_coding	NC_037328.1	4845026	4845634	-	609	0	0	0	0	0	0	0	0	0
GeneID:112446904,Name=LOC112446904,gene=LOC112446904,gene_biotype=protein_coding	NC_037328.1	4857208	4857819	+	612	0	0	0	0	0	0	0	0	0
GeneID:112446920,Name=LOC112446920,gene=LOC112446920,gene_biotype=protein_coding	NC_037328.1	4867852	4868482	-	631	0	0	0	0	0	0	0	0	0
GeneID:112446936,Name=LOC112446936,gene=LOC112446936,gene_biotype=protein_coding	NC_037328.1	4878277	4878862	+	586	0	0	0	0	0	0	0	0	0
GeneID:101907866,Name=LOC101907866,gene=LOC101907866,gene_biotype=protein_coding	NC_037328.1	4888337	4888651	+	315	0	0	0	0	0	0	0	0	0
GeneID:112446952,Name=LOC112446952,gene=LOC112446952,gene_biotype=protein_coding	NC_037328.1	4901610	4902198	-	589	0	0	0	0	0	0	0	0	0
GeneID:101907950,Name=LOC101907950,gene=LOC101907950,gene_biotype=protein_coding	NC_037328.1	4909284	4909598	+	315	0	0	0	0	0	0	0	0	0
GeneID:112446968,Name=LOC112446968,gene=LOC112446968,gene_biotype=protein_coding	NC_037328.1	4913741	4914373	+	633	0	0	0	0	0	0	0	0	0
GeneID:112446980,Name=LOC112446980,gene=LOC112446980,gene_biotype=protein_coding	NC_037328.1	4925473	4926072	-	600	0	0	0	0	0	0	0	0	0
GeneID:785105,Name=LOC785105,gene=LOC785105,gene_biotype=protein_coding	NC_037328.1	4941900	4942214	+	315	0	0	0	0	0	0	0	0	0
GeneID:112446981,Name=LOC112446981,gene=LOC112446981,gene_biotype=protein_coding	NC_037328.1	4946565	4947198	+	634	0	0	0	0	0	0	0	0	0
GeneID:112446982,Name=LOC112446982,gene=LOC112446982,gene_biotype=protein_coding	NC_037328.1	4957259	4957874	-	616	0	0	0	0	0	0	0	0	0
GeneID:112446983,Name=LOC112446983,gene=LOC112446983,gene_biotype=protein_coding	NC_037328.1	5140295	5140917	+	623	0	0	0	0	0	0	0	0	0
GeneID:112446984,Name=LOC112446984,gene=LOC112446984,gene_biotype=protein_coding	NC_037328.1	5173364	5173917	-	554	0	0	0	0	0	0	0	0	0
GeneID:112446985,Name=LOC112446985,gene=LOC112446985,gene_biotype=protein_coding	NC_037328.1	5183522	5184152	-	631	0	0	0	0	0	0	0	0	0
GeneID:618359,Name=LOC618359,gene=LOC618359,gene_biotype=protein_coding	NC_037328.1	5194742	5195368	-	627	0	0	0	0	0	0	0	0	0
GeneID:614544,Name=LOC614544,gene=LOC614544,gene_biotype=protein_coding	NC_037328.1	5379067	5389653	+	10587	0	0	0	0	0	0	0	0	0
GeneID:112446986,Name=LOC112446986,gene=LOC112446986,gene_biotype=protein_coding	NC_037328.1	5506173	5506974	-	802	0	0	0	0	0	0	0	0	0
GeneID:783607,Name=KRTAP13-1,gene_biotype=protein_coding	NC_037328.1	5510180	5511025	+	846	0	0	0	0	0	0	0	0	0
GeneID:785121,Name=LOC785121,gene=LOC785121,gene_biotype=protein_coding	NC_037328.1	5517167	5517969	-	803	0	0	0	0	0	0	0	0	0
GeneID:785155,Name=LOC785155,gene=LOC785155,gene_biotype=protein_coding	NC_037328.1	5522140	5522984	+	845	0	0	0	0	0	0	0	0	0
GeneID:785221,Name=KRTAP13-2,gene=KRTAP13-2,gene_biotype=protein_coding	NC_037328.1	5581323	5582192	+	870	0	0	0	0	0	0	0	0	0
GeneID:112447012,Name=LOC112447012,gene=LOC112447012,gene_biotype=protein_coding	NC_037328.1	5597800	5614075	+	16276	1	0	0	0	0	0	0	0	0
GeneID:100141020,Name=KRTAP27-1,gene=KRTAP27-1,gene_biotype=protein_coding	NC_037328.1	5627690	5629448	+	1759	0	0	0	0	0	0	1	0	0
GeneID:528816,Name=LOC528816,gene=LOC528816,gene_biotype=protein_coding	NC_037328.1	5653056	5653598	+	543	0	0	0	0	0	0	0	0	0
GeneID:100138320,Name=KRTAP24-1,gene=KRTAP24-1,gene_biotype=protein_coding	NC_037328.1	5689919	5692005	+	2087	0	0	0	0	0	0	0	0	0
GeneID:538761,Name=CLDN8,gene_biotype=protein_coding	NC_037328.1	5770225	5772220	+	1996	25	145	18	1	0	0	0	5	0
GeneID:512703,Name=CLDN17,gene=CLDN17,gene_biotype=protein_coding	NC_037328.1	5829809	5832041	+	2233	0	0	0	0	0	0	0	0	0
GeneID:533760,Name=GRIK1,gene_biotype=protein_coding	NC_037328.1	6110929	6577799	+	466871	8	8	1	0	0	3	21	0	0
GeneID:112448281,Name=LOC112448281,gene=LOC112448281,gene_biotype=snRNA	NC_037328.1	6778741	6778848	-	108	0	0	0	0	0	0	0	0	0
GeneID:531350,Name=BACH1,gene=BACH1,gene_biotype=protein_coding	NC_037328.1	6812625	6858051	-	45427	36	52	4	16	29	6	166	3	1
GeneID:104970784,Name=LOC104970784,gene=LOC104970784,gene_biotype=lncRNA	NC_037328.1	6944375	6981357	-	36983	0	0	0	0	0	0	2	0	0
GeneID:112447173,Name=LOC112447173,gene=LOC112447173,gene_biotype=lncRNA	NC_037328.1	6981810	6982862	+	1053	0	0	0	0	0	0	0	0	0
GeneID:540879,Name=MAP3K7CL,gene=MAP3K7CL,gene_biotype=protein_coding	NC_037328.1	7005503	7053929	-	48427	0	1	0	0	0	0	19	1	0
GeneID:100851369,Name=LOC100851369,gene=LOC100851369,gene_biotype=lncRNA	NC_037328.1	7104255	7114169	-	9915	4	3	0	2	4	0	8	0	0
GeneID:281047,Name=CCT8,gene_biotype=protein_coding	NC_037328.1	7114162	7128096	+	13935	347	413	91	32	223	87	1017	8	6
GeneID:519992,Name=USP16,gene_biotype=protein_coding	NC_037328.1	7129410	7155344	-	25935	73	83	18	8	48	14	58	1	0
GeneID:505006,Name=RWDD2B,gene=RWDD2B,gene_biotype=protein_coding	NC_037328.1	7158528	7171857	+	13330	63	65	3	0	21	19	55	3	0
GeneID:519526,Name=LTN1,ZNF294	NC_037328.1	7183913	7242695	+	58783	71	87	25	1	42	23	122	1	0
GeneID:615183,Name=LOC615183,gene=LOC615183,gene_biotype=protein_coding	NC_037328.1	7242967	7246762	+	3796	0	0	0	1	0	0	0	0	0
GeneID:615200,Name=N6AMT1,gene_biotype=protein_coding	NC_037328.1	7260002	7280876	-	20875	0	4	0	3	0	1	5	1	0
GeneID:112448287,Name=LOC112448287,gene=LOC112448287,gene_biotype=snRNA	NC_037328.1	7430160	7430266	-	107	0	0	0	0	0	0	0	0	0
GeneID:104970788,Name=LOC104970788,gene=LOC104970788,gene_biotype=lncRNA	NC_037328.1	7892838	7894547	+	1710	0	0	0	0	0	0	0	0	0
GeneID:112447279,Name=LOC112447279,gene=LOC112447279,gene_biotype=protein_coding	NC_037328.1	8918056	8918413	+	358	193	416	68	60	164	45	385	10	1
GeneID:526789,Name=LOC526789,gene=LOC526789,gene_biotype=protein_coding	NC_037328.1	8960255	8960600	+	346	196	398	72	62	157	50	369	11	1
GeneID:112448320,Name=LOC112448320,gene=LOC112448320,gene_biotype=snoRNA	NC_037328.1	9283999	9284121	+	123	0	0	0	0	0	0	0	0	0
GeneID:104970790,Name=LOC104970790,gene=LOC104970790,gene_biotype=lncRNA	NC_037328.1	9335874	9340556	-	4683	0	0	0	0	0	0	0	0	0
GeneID:286805,Name=ADAMTS5,gene_biotype=protein_coding	NC_037328.1	9440880	9491324	+	50445	1	2	6	2	16	4	97	1	0
GeneID:512171,Name=ADAMTS1,gene_biotype=protein_coding	NC_037328.1	9583735	9592432	+	8698	47	279	33	1	18	5	317	8	1
GeneID:768230,Name=CYYR1,gene_biotype=protein_coding	NC_037328.1	9869292	10085409	+	216118	30	31	7	2	0	1	29	1	0
GeneID:112448359,Name=LOC112448359,gene=LOC112448359,gene_biotype=snRNA	NC_037328.1	10180008	10180114	+	107	1	0	0	0	1	0	2	0	0
GeneID:107132174,Name=LOC107132174,gene=LOC107132174,gene_biotype=lncRNA	NC_037328.1	10207533	10231548	-	24016	0	0	0	0	0	0	0	0	0
GeneID:280722,Name=APP,gene_biotype=protein_coding	NC_037328.1	10231706	10544228	+	312523	2812	5699	845	40	161	131	3753	75	30
GeneID:112448458,Name=TRNAR-CCU,gene=TRNAR-CCU,gene_biotype=tRNA	NC_037328.1	10326084	10326156	+	73	0	0	0	0	0	0	0	0	0
GeneID:112448277,Name=LOC112448277,gene=LOC112448277,gene_biotype=snRNA	NC_037328.1	10488772	10488874	+	103	0	0	0	0	0	0	0	0	0
GeneID:510204,Name=GABPA,gene_biotype=protein_coding	NC_037328.1	10653556	10691699	-	38144	48	90	18	28	89	39	161	1	0
GeneID:282690,Name=ATP5PF,gene_synonym=ATP5J	NC_037328.1	10690976	10698965	+	7990	820	915	129	50	287	77	1435	10	10
GeneID:538846,Name=JAM2,gene_biotype=protein_coding	NC_037328.1	10704997	10787558	-	82562	2	6	0	1	9	5	108	1	22
GeneID:112448472,Name=TRNAQ-UUG,gene=TRNAQ-UUG,gene_biotype=tRNA	NC_037328.1	10747437	10747508	-	72	0	0	0	0	0	0	0	0	0
GeneID:515194,Name=MRPL39,gene_biotype=protein_coding	NC_037328.1	10823337	10839082	+	15746	32	108	15	4	55	16	107	5	0
GeneID:100313006,miRBase:MI0009752,Name=MIR155,mir-155	NC_037328.1	10848650	10848712	-	63	1	2	0	0	1	2	3	1	0
GeneID:112448274,Name=LOC112448274,gene=LOC112448274,gene_biotype=snRNA	NC_037328.1	10893790	10893893	-	104	0	0	0	0	0	0	0	0	0
GeneID:112448280,Name=LOC112448280,gene=LOC112448280,gene_biotype=snRNA	NC_037328.1	11236789	11236895	+	107	0	0	0	0	0	0	0	0	0
GeneID:535613,Name=NCAM2,gene=NCAM2,gene_biotype=protein_coding	NC_037328.1	15318870	15883243	-	564374	2	1	1	1	1	0	9	0	0
GeneID:112448473,Name=TRNAC-GCA,gene=TRNAC-GCA,gene_biotype=tRNA	NC_037328.1	16843916	16843987	-	72	0	0	0	0	0	0	0	0	0
GeneID:112448283,Name=LOC112448283,gene=LOC112448283,gene_biotype=snRNA	NC_037328.1	17905595	17905700	+	106	0	0	0	0	0	0	0	0	0
GeneID:282009,Name=TMPRSS15,gene_synonym=PRSS7	NC_037328.1	18567941	18710975	+	143035	7	0	0	0	0	0	0	0	0
GeneID:613942,Name=CHODL,gene_biotype=protein_coding	NC_037328.1	18712587	18736860	-	24274	1	2	2	0	0	0	26	3	0
GeneID:540784,Name=C1H21orf91,gene_biotype=protein_coding	NC_037328.1	19227555	19261194	+	33640	5	12	1	12	19	20	140	0	0
GeneID:112448355,Name=LOC112448355,gene=LOC112448355,gene_biotype=snRNA	NC_037328.1	19310021	19310127	+	107	0	0	0	0	3	0	0	0	0
GeneID:112447286,Name=LOC112447286,gene=LOC112447286,gene_biotype=lncRNA	NC_037328.1	19328008	19419611	-	91604	115	82	41	40	526	59	607	22	0
GeneID:541054,Name=BTG3,gene_biotype=protein_coding	NC_037328.1	19418162	19437171	+	19010	14	34	13	2	7	10	43	0	0
GeneID:281733,Name=CXADR,gene_biotype=protein_coding	NC_037328.1	19437777	19502842	-	65066	171	369	65	28	69	48	7	2	0
GeneID:100170920,miRBase:MI0005457,Name=MIR125B-2,MIRN125B-2	NC_037328.1	20385501	20385585	-	85	3	4	0	1	6	0	2	3	0
GeneID:100170919,miRBase:MI0005454,Name=MIRLET7C,MIRNLET7C	NC_037328.1	20434617	20434700	-	84	82	11	1	26	33	4	404	25	0
GeneID:790991,miRBase:MI0004751,Name=MIR99A,MIRN99A	NC_037328.1	20435343	20435423	-	81	2	0	0	0	1	0	0	1	0
GeneID:112447287,Name=LOC112447287,gene=LOC112447287,gene_biotype=lncRNA	NC_037328.1	20991748	21009134	+	17387	0	0	0	0	0	0	0	0	0
GeneID:524531,Name=USP25,gene=USP25,gene_biotype=protein_coding	NC_037328.1	21160222	21328467	-	168246	35	21	1	7	19	4	886	6	12
GeneID:107132175,Name=LOC107132175,gene=LOC107132175,gene_biotype=protein_coding	NC_037328.1	22093788	22297504	+	203717	61	46	8	4	14	6	67	3	0
GeneID:524960,Name=NRIP1,gene=NRIP1,gene_biotype=protein_coding	NC_037328.1	22189539	22196882	+	7344	0	0	0	0	0	0	0	0	0
GeneID:104976614,Name=LOC104976614,gene=LOC104976614,gene_biotype=protein_coding	NC_037328.1	22537936	22557035	+	19100	0	0	0	0	0	0	0	0	0
GeneID:112447289,Name=LOC112447289,gene=LOC112447289,gene_biotype=lncRNA	NC_037328.1	22602847	22613763	-	10917	0	0	0	0	0	0	0	0	0
GeneID:534171,Name=SAMSN1,gene_biotype=protein_coding	NC_037328.1	22617489	22675629	+	58141	5	14	1	3	4	28	76	1	0
GeneID:112447288,Name=LOC112447288,gene=LOC112447288,gene_biotype=lncRNA	NC_037328.1	22662051	22677721	-	15671	0	0	0	0	0	0	0	0	0
GeneID:505907,Name=HSPA13,gene_synonym=STCH	NC_037328.1	22783919	22794032	+	10114	89	204	25	20	259	89	215	11	0
GeneID:518080,Name=LOC518080,gene=LOC518080,gene_biotype=protein_coding	NC_037328.1	22806747	22906522	-	99776	1	8	0	0	1	1	4	0	0
GeneID:539474,Name=RBM11,gene_biotype=protein_coding	NC_037328.1	22948041	22966832	-	18792	1	3	0	0	3	0	0	0	0
GeneID:617574,Name=LIPI,gene_biotype=protein_coding	NC_037328.1	22966713	22989866	+	23154	0	0	0	0	0	0	1	0	0
GeneID:534842,Name=ROBO2,gene=ROBO2,gene_biotype=protein_coding	NC_037328.1	24412954	25068041	+	655088	42	64	4	13	45	22	26	1	0
GeneID:112448477,Name=TRNAG-UCC,gene=TRNAG-UCC,gene_biotype=tRNA	NC_037328.1	25943248	25943319	+	72	0	0	0	0	0	0	0	0	0
GeneID:536815,Name=ROBO1,gene_biotype=protein_coding	NC_037328.1	26116520	27412505	-	1295986	41	61	7	14	45	15	141	2	2
GeneID:100848584,Name=LOC100848584,gene=LOC100848584,gene_biotype=lncRNA	NC_037328.1	27052952	27057793	+	4842	0	0	0	0	0	0	0	0	0
GeneID:112448475,Name=TRNAC-GCA,gene=TRNAC-GCA,gene_biotype=tRNA	NC_037328.1	27454135	27454206	-	72	0	0	0	0	0	0	0	0	0
GeneID:112448478,Name=TRNAC-ACA,gene=TRNAC-ACA,gene_biotype=tRNA	NC_037328.1	28003710	28003781	-	72	0	0	0	0	0	0	0	0	0
GeneID:112448479,Name=TRNAS-GGA,gene=TRNAS-GGA,gene_biotype=tRNA	NC_037328.1	28865322	28865393	-	72	0	0	0	0	0	0	0	0	0
GeneID:615745,Name=GBE1,gene_biotype=protein_coding	NC_037328.1	29105747	29418948	-	313202	150	151	29	50	162	43	350	6	0
GeneID:112448498,Name=TRNAC-GCA,gene=TRNAC-GCA,gene_biotype=tRNA	NC_037328.1	29632505	29632577	+	73	0	0	0	0	0	0	0	0	0
GeneID:112446987,Name=LOC112446987,gene=LOC112446987,gene_biotype=lncRNA	NC_037328.1	31241152	31245944	+	4793	0	0	0	0	0	0	0	0	0
GeneID:112448288,Name=LOC112448288,gene=LOC112448288,gene_biotype=snRNA	NC_037328.1	31427541	31427643	+	103	0	0	0	0	0	0	0	0	0
GeneID:112446988,Name=LOC112446988,gene=LOC112446988,gene_biotype=lncRNA	NC_037328.1	31638501	31640607	-	2107	0	0	0	0	0	0	0	0	0
GeneID:517759,Name=CADM2,gene=CADM2,gene_biotype=protein_coding	NC_037328.1	32827201	34102751	+	1275551	13	3	1	1	1	2	19	5	0
GeneID:781333,Name=VGLL3,gene_biotype=protein_coding	NC_037328.1	35064358	35123321	-	58964	4	6	2	0	0	1	24	1	0
GeneID:101902812,Name=LOC101902812,gene=LOC101902812,gene_biotype=protein_coding	NC_037328.1	35123100	35140849	+	17750	0	0	0	0	0	0	0	0	0
GeneID:615954,Name=CHMP2B,gene_biotype=protein_coding	NC_037328.1	35381280	35415199	+	33920	43	107	21	6	35	22	87	1	0
GeneID:282315,Name=POU1F1,Pit1	NC_037328.1	35417574	35435666	-	18093	0	3	0	0	0	0	1	0	0
GeneID:407196,Name=HTR1F,5htr1f	NC_037328.1	35997346	36011476	+	14131	2	0	2	0	0	0	0	0	0
GeneID:613824,Name=CGGBP1,gene_biotype=protein_coding	NC_037328.1	36056802	36063724	-	6923	89	182	18	14	75	17	95	1	0
GeneID:100335242,Name=ZNF654,gene=ZNF654,gene_biotype=protein_coding	NC_037328.1	36063775	36150217	+	86443	38	68	7	4	27	3	97	7	0
GeneID:104970809,Name=LOC104970809,gene=LOC104970809,gene_biotype=lncRNA	NC_037328.1	36077705	36156487	-	78783	0	1	0	0	0	0	4	0	0
GeneID:511707,Name=C1H3orf38,gene_synonym=ZNF654	NC_037328.1	36147118	36172675	+	25558	23	50	9	9	32	7	26	0	0
GeneID:101904492,Name=LOC101904492,gene=LOC101904492,gene_biotype=lncRNA	NC_037328.1	36175058	36201204	+	26147	8	7	0	0	0	0	18	0	0
GeneID:112447291,Name=LOC112447291,gene=LOC112447291,gene_biotype=protein_coding	NC_037328.1	36352498	36491408	+	138911	1	1	0	0	0	0	4	0	0
GeneID:537951,Name=EPHA3,gene_biotype=protein_coding	NC_037328.1	37110624	37519280	+	408657	18	22	14	0	8	19	21	2	0
GeneID:282006,Name=PROS1,gene_biotype=protein_coding	NC_037328.1	38203318	38267163	-	63846	44	93	30	513	2050	788	440	16	0
GeneID:512781,Name=ARL13B,gene=ARL13B,gene_biotype=protein_coding	NC_037328.1	38275547	38353321	+	77775	29	56	5	7	25	9	95	1	0
GeneID:514487,Name=STX19,gene_biotype=protein_coding	NC_037328.1	38315109	38331093	-	15985	0	0	0	0	0	0	0	0	0
GeneID:533791,Name=NSUN3,gene_biotype=protein_coding	NC_037328.1	38360629	38420857	+	60229	28	59	1	5	3	3	53	5	0
GeneID:782966,Name=LOC782966,gene=LOC782966,gene_biotype=protein_coding	NC_037328.1	40948947	40950353	+	1407	107	215	75	10	127	41	167	6	2
GeneID:100336601,Name=EPHA6,gene=EPHA6,gene_biotype=protein_coding	NC_037328.1	40974249	41996479	+	1022231	26	13	2	22	739	186	19	1	0
GeneID:112448282,Name=LOC112448282,gene=LOC112448282,gene_biotype=snRNA	NC_037328.1	41580371	41580476	-	106	0	0	0	0	0	0	0	0	0
GeneID:112448361,Name=LOC112448361,gene=LOC112448361,gene_biotype=snRNA	NC_037328.1	41900214	41900320	+	107	0	0	0	0	0	0	0	0	0
GeneID:519014,Name=ARL6,gene_biotype=protein_coding	NC_037328.1	42010599	42049951	+	39353	125	455	65	18	44	29	83	7	0
GeneID:101905242,Name=LOC101905242,gene=LOC101905242,gene_biotype=protein_coding	NC_037328.1	42016839	42017535	+	697	0	0	0	0	0	0	0	0	0
GeneID:516526,Name=CRYBG3,gene=CRYBG3,gene_biotype=protein_coding	NC_037328.1	42070464	42197661	+	127198	39	52	8	7	32	14	159	3	0
GeneID:540466,Name=RIOX2,gene_biotype=protein_coding	NC_037328.1	42194818	42230830	-	36013	85	84	9	4	17	4	76	3	5
GeneID:520166,Name=GABRR3,gene_biotype=protein_coding	NC_037328.1	42241399	42294249	-	52851	0	0	0	0	0	0	0	0	0
GeneID:783514,Name=LOC783514,gene=LOC783514,gene_biotype=protein_coding	NC_037328.1	42310545	42311354	+	810	0	0	0	0	0	0	0	0	0
GeneID:101905600,Name=LOC101905600,end_range=42328023,.,gene=LOC101905600,gene_biotype=protein_coding,partial=true	NC_037328.1	42326818	42328023	+	1206	0	0	0	0	0	0	0	0	0
GeneID:100140741,Name=LOC100140741,gene=LOC100140741,gene_biotype=protein_coding	NC_037328.1	42338384	42339320	+	937	0	0	0	0	0	0	0	0	0
GeneID:783578,Name=LOC783578,gene=LOC783578,gene_biotype=protein_coding	NC_037328.1	42347999	42348814	+	816	0	0	0	0	0	0	0	0	0
GeneID:783655,Name=LOC783655,gene=LOC783655,gene_biotype=protein_coding	NC_037328.1	42369226	42370150	+	925	0	0	0	0	0	0	0	0	0
GeneID:783690,Name=OR5AC2,gene=OR5AC2,gene_biotype=protein_coding	NC_037328.1	42406456	42407388	+	933	0	0	0	0	0	0	0	0	0
GeneID:783734,Name=OR5H6,gene=OR5H6,gene_biotype=protein_coding	NC_037328.1	42417293	42418243	+	951	0	0	0	0	0	0	0	0	0
GeneID:783777,Name=OR5K3,gene=OR5K3,gene_biotype=protein_coding	NC_037328.1	42439998	42440924	+	927	0	0	0	0	0	0	0	0	0
GeneID:783812,Name=LOC783812,gene=LOC783812,gene_biotype=protein_coding	NC_037328.1	42460442	42461380	+	939	0	0	0	0	0	0	0	0	0
GeneID:783843,Name=LOC783843,gene=LOC783843,gene_biotype=protein_coding	NC_037328.1	42466133	42467104	+	972	0	0	0	0	0	0	0	0	0
GeneID:783884,Name=LOC783884,gene=LOC783884,gene_biotype=protein_coding	NC_037328.1	42489776	42490705	+	930	0	0	0	0	0	0	0	0	0
GeneID:100139155,Name=LOC100139155,gene=LOC100139155,gene_biotype=protein_coding	NC_037328.1	42519029	42519994	+	966	0	0	0	0	0	0	0	0	0
GeneID:783917,Name=LOC783917,gene=LOC783917,gene_biotype=protein_coding	NC_037328.1	42547913	42548863	+	951	0	0	0	0	0	0	0	0	0
GeneID:783995,Name=LOC783995,gene=LOC783995,gene_biotype=protein_coding	NC_037328.1	42571919	42572848	+	930	0	0	0	0	0	0	0	0	0
GeneID:789957,Name=LOC789957,gene=LOC789957,gene_biotype=protein_coding	NC_037328.1	42592170	42593117	+	948	0	0	0	0	0	0	0	0	0
GeneID:100300844,Name=OR5K4,gene=OR5K4,gene_biotype=protein_coding	NC_037328.1	42661782	42662717	+	936	0	0	0	0	0	0	0	0	0
GeneID:785903,Name=LOC785903,gene=LOC785903,gene_biotype=protein_coding	NC_037328.1	42685180	42687443	+	2264	0	0	0	0	0	0	0	0	0
GeneID:112448299,Name=LOC112448299,gene=LOC112448299,gene_biotype=snRNA	NC_037328.1	42693078	42693180	+	103	0	0	0	0	0	0	0	0	0
GeneID:785875,Name=LOC785875,gene=LOC785875,gene_biotype=protein_coding	NC_037328.1	42711857	42712786	+	930	0	0	0	0	0	0	0	0	0
GeneID:785848,Name=LOC785848,gene=LOC785848,gene_biotype=protein_coding	NC_037328.1	42735409	42736335	+	927	0	0	0	0	0	0	0	0	0
GeneID:785806,Name=OR5K1,gene=OR5K1,gene_biotype=protein_coding	NC_037328.1	42792032	42793060	+	1029	0	0	0	0	0	0	0	0	0
GeneID:515537,Name=CLDND1,42822728	NC_037328.1	42822728	42830070	-	7343	19	55	8	2	23	11	147	0	0
GeneID:100848517,Name=LOC100848517,gene=LOC100848517,gene_biotype=lncRNA	NC_037328.1	42831977	42843211	-	11235	0	0	0	0	0	0	0	0	0
GeneID:538740,Name=GPR15,gene=GPR15,gene_biotype=protein_coding	NC_037328.1	42839165	42841959	+	2795	0	0	0	0	0	0	0	0	0
GeneID:112448337,Name=LOC112448337,gene=LOC112448337,gene_biotype=snRNA	NC_037328.1	42852845	42853007	-	163	0	4	0	0	1	0	0	0	0
GeneID:540283,Name=CPOX,gene_biotype=protein_coding	NC_037328.1	42888156	42901415	-	13260	49	74	9	25	92	38	68	0	0
GeneID:100848540,Name=LOC100848540,gene=LOC100848540,gene_biotype=lncRNA	NC_037328.1	42907983	42951617	+	43635	1	0	0	5	12	2	4	0	0
GeneID:112448314,Name=LOC112448314,gene=LOC112448314,gene_biotype=snoRNA	NC_037328.1	42916950	42917086	-	137	0	0	0	0	0	0	0	0	0
GeneID:444860,Name=ST3GAL6,gene_synonym=SIAT10	NC_037328.1	43023846	43111608	+	87763	86	44	1	12	40	9	108	0	1
GeneID:524608,Name=DCBLD2,gene_synonym=CLCP1-like	NC_037328.1	43110008	43195152	-	85145	81	90	14	2	17	1	94	5	0
GeneID:104970815,Name=LOC104970815,gene=LOC104970815,gene_biotype=lncRNA	NC_037328.1	43116480	43120349	+	3870	0	0	0	0	0	0	0	0	0
GeneID:112447292,Name=LOC112447292,gene=LOC112447292,gene_biotype=lncRNA	NC_037328.1	43201030	43206775	+	5746	0	0	0	0	0	0	0	0	0
GeneID:538564,Name=COL8A1,gene_biotype=protein_coding	NC_037328.1	43902264	44073697	+	171434	8	11	9	3	23	15	646	11	2
GeneID:616567,Name=CMSS1,C3orf26	NC_037328.1	44085848	44481333	+	395486	11	24	9	4	13	3	58	1	0
GeneID:504954,Name=FILIP1L,gene=FILIP1L,gene_biotype=protein_coding	NC_037328.1	44112975	44402235	-	289261	127	104	15	8	25	30	609	8	1
GeneID:531379,Name=TMEM30C,gene_biotype=protein_coding	NC_037328.1	44483383	44508874	+	25492	0	0	0	0	0	0	0	0	0
GeneID:518370,Name=TBC1D23,gene=TBC1D23,gene_biotype=protein_coding	NC_037328.1	44555207	44612116	+	56910	118	193	26	40	68	37	296	7	3
GeneID:520620,Name=NIT2,gene_biotype=protein_coding	NC_037328.1	44617538	44637554	+	20017	95	174	11	25	57	17	48	6	0
GeneID:507707,Name=TOMM70,TOMM70A	NC_037328.1	44649050	44688384	-	39335	155	232	39	32	139	70	248	3	10
GeneID:507217,Name=LNP1,gene_biotype=protein_coding	NC_037328.1	44688501	44729807	+	41307	47	49	8	5	29	11	12	2	0
GeneID:529036,Name=LOC529036,gene_biotype=protein_coding	NC_037328.1	44751224	44847775	+	96552	21	6	0	0	0	0	7	0	0
GeneID:509461,Name=TMEM45A,gene_biotype=protein_coding	NC_037328.1	44948306	45061347	+	113042	100	91	32	14	8	41	43	0	0
GeneID:523482,Name=ADGRG7,gene_synonym=GPR128	NC_037328.1	45082065	45145388	+	63324	0	0	0	0	4	0	5	0	0
GeneID:505171,Name=TFG,gene_biotype=protein_coding	NC_037328.1	45156043	45188355	+	32313	59	106	9	13	157	47	57	5	0
GeneID:538604,Name=ABI3BP,gene=ABI3BP,gene_biotype=protein_coding	NC_037328.1	45188665	45477101	-	288437	8	10	0	5	8	2	699	3	2
GeneID:517845,Name=IMPG2,gene=IMPG2,gene_biotype=protein_coding	NC_037328.1	45739046	45816760	-	77715	8	6	2	4	2	0	20	0	0
GeneID:507820,Name=SENP7,gene_biotype=protein_coding	NC_037328.1	45817784	45988272	-	170489	42	43	5	11	10	4	105	0	0
GeneID:524181,Name=LOC524181,gene=LOC524181,gene_biotype=protein_coding	NC_037328.1	45962310	45987683	+	25374	16	2	0	2	4	1	0	0	0
GeneID:532418,Name=TRMT10C,gene_synonym=RG9MTD1	NC_037328.1	45988248	45992514	+	4267	82	130	13	4	51	21	212	9	0
GeneID:615197,Name=PCNP,gene_biotype=protein_coding	NC_037328.1	46002022	46016857	+	14836	53	100	14	13	59	27	75	4	0
GeneID:538545,Name=ZBTB11,gene_biotype=protein_coding	NC_037328.1	46025950	46059966	-	34017	57	96	24	5	42	48	118	4	0
GeneID:282048,Name=RPL24,gene_biotype=protein_coding	NC_037328.1	46061449	46066949	-	5501	161	417	88	28	523	140	190	16	0
GeneID:540395,Name=CEP97,gene_biotype=protein_coding	NC_037328.1	46067023	46102255	+	35233	47	52	5	7	15	10	205	1	1
GeneID:532838,Name=NXPE3,gene_synonym=FAM55C	NC_037328.1	46110262	46166066	+	55805	4	10	0	0	2	1	43	0	0
GeneID:282713,Name=NFKBIZ,gene_synonym=MAIL	NC_037328.1	46190242	46201252	+	11011	30	44	12	3	59	9	66	1	0
GeneID:112448293,Name=LOC112448293,gene=LOC112448293,gene_biotype=snRNA	NC_037328.1	46209142	46209247	-	106	0	0	0	0	0	0	0	0	0
GeneID:112446989,Name=LOC112446989,gene=LOC112446989,gene_biotype=lncRNA	NC_037328.1	46266718	46298874	+	32157	0	1	0	0	0	0	0	0	0
GeneID:527953,Name=ZPLD1,gene=ZPLD1,gene_biotype=protein_coding	NC_037328.1	46856637	46940576	+	83940	0	0	0	0	0	0	2	0	0
GeneID:112448394,Name=TRNAF-AAA,gene=TRNAF-AAA,gene_biotype=tRNA	NC_037328.1	47578923	47578994	+	72	0	0	0	0	0	0	0	0	0
GeneID:112448303,Name=LOC112448303,gene=LOC112448303,gene_biotype=snRNA	NC_037328.1	48583190	48583251	-	62	0	0	0	0	0	0	0	0	0
GeneID:281614,Name=ALCAM,gene_biotype=protein_coding	NC_037328.1	49930779	50162053	+	231275	129	177	31	42	126	49	156	7	1
GeneID:112447293,Name=LOC112447293,gene=LOC112447293,gene_biotype=lncRNA	NC_037328.1	50182150	50261743	+	79594	0	0	0	0	0	0	0	0	0
GeneID:525906,Name=CBLB,gene_biotype=protein_coding	NC_037328.1	50255480	50481399	-	225920	51	34	10	0	18	12	116	4	0
GeneID:112446991,Name=LOC112446991,gene=LOC112446991,gene_biotype=lncRNA	NC_037328.1	51633479	51635434	-	1956	0	0	0	0	0	0	0	0	0
GeneID:100848469,Name=LOC100848469,gene=LOC100848469,gene_biotype=lncRNA	NC_037328.1	51788159	51794236	+	6078	21	16	1	0	0	0	1	0	0
GeneID:100313115,miRBase:MI0011295,Name=MIR2286,gene_synonym=bta-mir-2286	NC_037328.1	51788401	51788474	-	74	0	0	0	0	0	0	0	0	0
GeneID:100125920,Name=CCDC54,gene_biotype=protein_coding	NC_037328.1	51940449	51941811	+	1363	0	0	0	0	0	0	0	0	0
GeneID:533187,Name=BBX,gene_biotype=protein_coding	NC_037328.1	52133106	52431202	+	298097	442	308	94	15	49	21	262	3	0
GeneID:101910021,Name=LOC101910021,gene=LOC101910021,gene_biotype=lncRNA	NC_037328.1	52551257	52594343	+	43087	1	0	0	0	0	0	0	0	0
GeneID:112447295,Name=LOC112447295,gene=LOC112447295,gene_biotype=lncRNA	NC_037328.1	52611523	52646016	-	34494	1	8	2	0	1	2	3	2	0
GeneID:112447294,Name=LOC112447294,gene=LOC112447294,gene_biotype=lncRNA	NC_037328.1	52658754	52708023	-	49270	0	0	0	0	0	0	7	0	0
GeneID:112447296,Name=LOC112447296,gene=LOC112447296,gene_biotype=lncRNA	NC_037328.1	52690247	52705135	+	14889	0	0	0	0	0	0	0	0	0
GeneID:282661,Name=CD47,gene_synonym=IAP	NC_037328.1	52710622	52777933	-	67312	132	356	46	27	201	63	495	2	0
GeneID:112447297,Name=LOC112447297,gene=LOC112447297,gene_biotype=lncRNA	NC_037328.1	52787957	52802562	+	14606	0	0	0	0	0	0	0	0	0
GeneID:531436,Name=IFT57,gene_synonym=ESRRBL1	NC_037328.1	52879906	52953385	-	73480	124	145	17	4	12	5	73	6	0
GeneID:101908484,Name=HHLA2,gene=HHLA2,gene_biotype=protein_coding	NC_037328.1	52998541	53112674	+	114134	9	2	1	0	0	0	0	0	0
GeneID:526674,Name=MYH15,gene=MYH15,gene_biotype=protein_coding	NC_037328.1	53112572	53260938	-	148367	0	0	0	1	0	0	8	0	0
GeneID:538580,Name=CIP2A,gene_synonym=KIAA1524	NC_037328.1	53309747	53338782	-	29036	5	9	3	0	6	1	44	0	0
GeneID:537349,Name=DZIP3,gene_biotype=protein_coding	NC_037328.1	53338813	53468674	+	129862	31	11	3	0	3	7	30	1	0
GeneID:614942,Name=TRAT1,gene_biotype=protein_coding	NC_037328.1	53562091	53626467	+	64377	81	115	11	4	26	5	90	5	0
GeneID:521713,Name=MORC1,gene=MORC1,gene_biotype=protein_coding	NC_037328.1	53721952	53883074	-	161123	1	3	0	1	0	0	2	0	0
GeneID:100297006,Name=C1H3orf85,gene=C1H3orf85,gene_biotype=protein_coding	NC_037328.1	53901807	53919628	+	17822	0	0	0	6	16	0	0	0	0
GeneID:613891,Name=DPPA2,gene_biotype=protein_coding	NC_037328.1	54058687	54070616	-	11930	0	0	0	0	0	0	0	0	0
GeneID:783813,Name=DPPA4,gene_biotype=protein_coding	NC_037328.1	54084686	54095829	-	11144	0	5	4	0	1	0	4	0	0
GeneID:112446992,Name=LOC112446992,gene=LOC112446992,gene_biotype=lncRNA	NC_037328.1	54628747	54629081	-	335	0	0	0	0	0	0	0	0	0
GeneID:112448372,Name=LOC112448372,gene=LOC112448372,gene_biotype=snRNA	NC_037328.1	55223400	55223505	+	106	0	0	0	0	5	0	2	0	0
GeneID:112446993,Name=LOC112446993,gene=LOC112446993,gene_biotype=lncRNA	NC_037328.1	55309993	55314932	+	4940	0	0	0	0	0	0	0	0	0
GeneID:112448480,Name=TRNAE-UUC,gene=TRNAE-UUC,gene_biotype=tRNA	NC_037328.1	55362509	55362580	-	72	0	0	0	0	0	0	0	0	0
GeneID:112448254,Name=LOC112448254,gene=LOC112448254,gene_biotype=protein_coding	NC_037328.1	55750680	55751569	-	890	0	0	0	0	0	0	0	0	0
GeneID:534360,Name=NECTIN3,gene=NECTIN3,gene_biotype=protein_coding	NC_037328.1	55893383	56134457	+	241075	30	94	21	29	130	39	82	2	0
GeneID:509578,Name=CD96,gene_synonym=TACTILE	NC_037328.1	56306163	56402860	+	96698	0	4	0	1	2	0	8	0	0
GeneID:539880,Name=ZBED2,gene=ZBED2,gene_biotype=protein_coding	NC_037328.1	56342326	56345962	-	3637	0	0	0	0	0	0	0	0	0
GeneID:104970843,Name=LOC104970843,gene=LOC104970843,gene_biotype=lncRNA	NC_037328.1	56403461	56424748	-	21288	0	0	0	0	0	0	0	0	0
GeneID:536784,Name=PLCXD2,gene=PLCXD2,gene_biotype=protein_coding	NC_037328.1	56425438	56482240	+	56803	4	1	1	0	1	0	7	0	0
GeneID:509784,Name=PHLDB2,gene_biotype=protein_coding	NC_037328.1	56486671	56728529	+	241859	724	656	112	38	137	63	138	6	0
GeneID:112447299,Name=LOC112447299,gene=LOC112447299,gene_biotype=lncRNA	NC_037328.1	56510565	56513439	-	2875	0	0	0	0	0	0	0	0	0
GeneID:112447298,Name=LOC112447298,gene=LOC112447298,gene_biotype=lncRNA	NC_037328.1	56537897	56574715	-	36819	0	1	0	0	0	0	0	0	0
GeneID:515563,Name=ABHD10,gene_biotype=protein_coding	NC_037328.1	56737576	56750713	+	13138	20	37	2	4	29	6	58	0	0
GeneID:515562,Name=TAGLN3,gene_biotype=protein_coding	NC_037328.1	56759807	56773635	+	13829	0	0	0	0	0	0	9	0	0
GeneID:112447300,Name=LOC112447300,gene=LOC112447300,gene_biotype=protein_coding	NC_037328.1	56777588	56779589	-	2002	0	0	0	0	0	0	6	0	0
GeneID:522055,Name=TMPRSS7,gene_biotype=protein_coding	NC_037328.1	56831560	56872261	+	40702	0	0	0	0	0	0	0	0	0
GeneID:613977,Name=C1H3orf52,gene=C1H3orf52,gene_biotype=protein_coding	NC_037328.1	56882878	56924372	+	41495	0	2	0	0	1	0	0	0	0
GeneID:784939,Name=GCSAM,gene_synonym=GCET2	NC_037328.1	56930218	56944239	-	14022	0	0	0	0	0	0	8	0	0
GeneID:104968609,Name=SLC9C1,gene=SLC9C1,gene_biotype=protein_coding	NC_037328.1	56951745	57065950	-	114206	0	0	0	1	11	2	18	0	0
GeneID:534910,Name=CD200,gene_biotype=protein_coding	NC_037328.1	57075215	57206343	+	131129	19	23	5	1	2	0	16	0	0
GeneID:104970846,Name=LOC104970846,gene=LOC104970846,gene_biotype=lncRNA	NC_037328.1	57077038	57088355	-	11318	0	0	0	0	0	0	0	0	0
GeneID:531767,Name=BTLA,gene=BTLA,gene_biotype=protein_coding	NC_037328.1	57227665	57261738	-	34074	0	1	0	0	0	0	0	0	0
GeneID:508571,Name=ATG3,gene_biotype=protein_coding	NC_037328.1	57309112	57343709	-	34598	130	204	31	22	115	35	259	0	0
GeneID:534488,Name=SLC35A5,gene_biotype=protein_coding	NC_037328.1	57343805	57364456	+	20652	45	87	9	10	42	28	59	8	0
GeneID:515235,Name=CCDC80,gene_biotype=protein_coding	NC_037328.1	57376258	57478031	-	101774	87	89	11	7	74	16	6946	54	39
GeneID:112447301,Name=LOC112447301,gene=LOC112447301,gene_biotype=lncRNA	NC_037328.1	57430379	57452004	+	21626	0	0	0	0	0	0	0	0	0
GeneID:100335828,Name=LOC100335828,gene=LOC100335828,gene_biotype=protein_coding	NC_037328.1	57569423	57599572	-	30150	1	2	0	0	0	1	20	0	0
GeneID:516008,Name=CD200R1L,CD200R2	NC_037328.1	57618098	57681123	-	63026	2	0	0	1	0	1	54	0	0
GeneID:522329,Name=GTPBP8,gene_biotype=protein_coding	NC_037328.1	57707959	57797654	+	89696	17	24	4	1	9	2	20	1	0
GeneID:516064,Name=NEPRO,gene=NEPRO,gene_biotype=protein_coding	NC_037328.1	57725471	57740989	-	15519	11	25	14	0	8	1	5	0	0
GeneID:512018,Name=BOC,gene_biotype=protein_coding	NC_037328.1	57943521	58023212	+	79692	6	6	2	1	1	2	39	10	0
GeneID:513653,Name=CFAP44,gene=CFAP44,gene_biotype=protein_coding	NC_037328.1	58025061	58137719	-	112659	6	0	0	0	0	0	9	0	0
GeneID:515350,Name=SPICE1,gene_synonym=CCDC52	NC_037328.1	58141825	58199854	-	58030	58	43	13	3	11	3	66	0	0
GeneID:508259,Name=SIDT1,gene_biotype=protein_coding	NC_037328.1	58218233	58330060	+	111828	0	1	0	0	0	0	5	0	0
GeneID:112448360,Name=LOC112448360,gene=LOC112448360,gene_biotype=snRNA	NC_037328.1	58290866	58290972	+	107	0	0	0	0	0	0	0	0	0
GeneID:789845,Name=USF3,gene=USF3,gene_biotype=protein_coding	NC_037328.1	58317329	58392029	-	74701	22	27	9	21	21	8	24	1	0
GeneID:101908760,Name=LOC101908760,gene=LOC101908760,gene_biotype=lncRNA	NC_037328.1	58392333	58398928	+	6596	8	5	2	2	3	0	31	0	0
GeneID:112447302,Name=LOC112447302,gene=LOC112447302,gene_biotype=lncRNA	NC_037328.1	58399580	58403096	+	3517	0	0	0	0	0	0	4	0	0
GeneID:517211,Name=NAA50,gene_synonym=NAT13	NC_037328.1	58401443	58433793	-	32351	141	272	59	37	107	52	645	17	8
GeneID:112447303,Name=LOC112447303,gene=LOC112447303,gene_biotype=lncRNA	NC_037328.1	58418441	58425065	+	6625	0	0	0	0	0	0	1	0	0
GeneID:282147,Name=ATP6V1A,gene_synonym=ATP6A1	NC_037328.1	58434388	58495207	+	60820	441	743	160	35	193	78	287	14	2
GeneID:505581,Name=GRAMD1C,gene_biotype=protein_coding	NC_037328.1	58518839	58618293	+	99455	340	606	140	74	417	148	110	13	0
GeneID:512177,Name=ZDHHC23,gene_biotype=protein_coding	NC_037328.1	58619097	58633956	+	14860	3	5	0	1	2	0	21	4	0
GeneID:532832,Name=CCDC191,gene=CCDC191,gene_biotype=protein_coding	NC_037328.1	58635981	58735209	-	99229	52	20	3	0	4	0	20	0	0
GeneID:508374,Name=QTRT2,gene_synonym=QTRTD1	NC_037328.1	58735288	58761892	+	26605	17	27	1	0	4	1	35	0	0
GeneID:537043,Name=DRD3,gene_biotype=protein_coding	NC_037328.1	58790376	58837945	-	47570	0	0	0	0	0	0	0	0	0
GeneID:112448369,Name=LOC112448369,gene=LOC112448369,gene_biotype=snRNA	NC_037328.1	58862903	58863009	-	107	0	0	0	0	0	0	0	0	0
GeneID:100140801,Name=TIGIT,gene=TIGIT,gene_biotype=protein_coding	NC_037328.1	58926684	58945590	+	18907	0	0	0	0	1	1	12	0	0
GeneID:100313385,miRBase:MI0009866,Name=MIR568,gene_synonym=bta-mir-568	NC_037328.1	58953786	58953879	-	94	0	0	0	0	0	0	0	0	0
GeneID:508864,Name=ZBTB20,gene=ZBTB20,gene_biotype=misc_RNA	NC_037328.1	59813275	59815081	-	1807	1	3	0	0	0	0	41	0	0
GeneID:112446994,Name=LOC112446994,gene=LOC112446994,gene_biotype=lncRNA	NC_037328.1	59983090	60041507	-	58418	0	1	0	0	0	0	0	0	0
GeneID:112448417,Name=TRNAS-GGA,gene=TRNAS-GGA,gene_biotype=tRNA	NC_037328.1	60023243	60023314	+	72	0	0	0	0	0	0	0	0	0
GeneID:112446995,Name=LOC112446995,gene=LOC112446995,gene_biotype=lncRNA	NC_037328.1	60052375	60060096	-	7722	0	0	0	0	0	0	0	0	0
GeneID:281777,Name=GAP43,gene_biotype=protein_coding	NC_037328.1	60306675	60407777	+	101103	0	0	0	0	0	0	0	0	0
GeneID:100336456,Name=LSAMP,gene_biotype=protein_coding	NC_037328.1	60476761	61192322	-	715562	9	9	4	1	5	0	7	5	2
GeneID:112448483,Name=TRNAK-UUU,gene=TRNAK-UUU,gene_biotype=tRNA	NC_037328.1	60944119	60944191	-	73	0	0	0	0	0	0	0	0	0
GeneID:112448485,Name=TRNAC-GCA,gene=TRNAC-GCA,gene_biotype=tRNA	NC_037328.1	61251927	61251998	-	72	0	0	0	0	0	0	0	0	0
GeneID:112448424,Name=TRNAR-GCG,gene=TRNAR-GCG,gene_biotype=tRNA	NC_037328.1	62419503	62419574	+	72	0	0	0	0	0	0	0	0	0
GeneID:540003,Name=IGSF11,gene_biotype=protein_coding	NC_037328.1	63748149	63893014	-	144866	40	96	12	10	13	5	4	0	0
GeneID:101901963,Name=LOC101901963,gene=LOC101901963,gene_biotype=lncRNA	NC_037328.1	63893081	63922744	+	29664	6	5	0	0	0	0	0	0	0
GeneID:100139661,Name=C1H3orf30,gene=C1H3orf30,gene_biotype=protein_coding	NC_037328.1	63957247	63972269	+	15023	0	1	0	1	0	3	0	0	0
GeneID:282113,Name=UPK1B,gene_biotype=protein_coding	NC_037328.1	63981479	64010646	+	29168	0	2	0	0	0	1	0	0	0
GeneID:511328,Name=B4GALT4,gene_biotype=protein_coding	NC_037328.1	64019129	64050092	-	30964	14	48	14	9	10	3	90	2	0
GeneID:101902067,Name=LOC101902067,gene=LOC101902067,gene_biotype=lncRNA	NC_037328.1	64078230	64082714	-	4485	0	0	0	0	0	0	0	0	0
GeneID:515490,Name=ARHGAP31,gene_biotype=protein_coding	NC_037328.1	64083098	64205638	+	122541	18	25	3	0	20	4	62	1	1
GeneID:615128,Name=TMEM39A,gene_biotype=protein_coding	NC_037328.1	64211527	64240559	-	29033	10	14	2	4	59	9	35	0	0
GeneID:511862,Name=POGLUT1,MDS010	NC_037328.1	64246626	64269696	+	23071	12	22	4	0	8	0	32	9	0
GeneID:507206,Name=TIMMDC1,gene_synonym=C1H3orf1	NC_037328.1	64275346	64295453	+	20108	67	43	12	12	12	4	88	3	0
GeneID:407131,Name=CD80,gene_biotype=protein_coding	NC_037328.1	64296500	64326059	-	29560	4	4	4	6	4	1	33	0	0
GeneID:112447304,Name=LOC112447304,gene=LOC112447304,gene_biotype=lncRNA	NC_037328.1	64304735	64307474	+	2740	0	0	0	0	0	0	0	0	0
GeneID:525738,Name=ADPRH,gene_biotype=protein_coding	NC_037328.1	64334244	64344535	+	10292	56	120	16	8	44	8	140	5	0
GeneID:515900,Name=PLA1A,gene_biotype=protein_coding	NC_037328.1	64346848	64396118	+	49271	14	36	10	31	43	14	16	1	0
GeneID:104970868,Name=LOC104970868,gene=LOC104970868,gene_biotype=lncRNA	NC_037328.1	64377545	64388675	-	11131	10	2	0	0	0	0	2	0	0
GeneID:540535,Name=POPDC2,gene_biotype=protein_coding	NC_037328.1	64397362	64415670	-	18309	0	0	0	0	0	0	35	0	0
GeneID:100295800,Name=COX17,gene_biotype=protein_coding	NC_037328.1	64425088	64432940	-	7853	920	1270	186	57	292	85	2055	18	2
GeneID:100300968,Name=MAATS1,gene=MAATS1,gene_biotype=protein_coding	NC_037328.1	64451355	64564605	+	113251	19	14	1	0	1	0	26	0	0
GeneID:493713,Name=NR1I2,gene_biotype=protein_coding	NC_037328.1	64605021	64639474	+	34454	61	31	7	36	75	26	12	0	0
GeneID:790875,Name=GSK3B,gene_synonym=GSK3beta	NC_037328.1	64641320	64861983	-	220664	262	195	25	12	48	15	144	9	0
GeneID:102465796,miRBase:MI0025191,Name=MIR6529B,gene_synonym=bta-mir-6529b	NC_037328.1	64851598	64851687	+	90	0	0	0	0	0	0	0	0	0
GeneID:102465295,miRBase:MI0022328,Name=MIR6529A,MIR6529	NC_037328.1	64851604	64851682	-	79	0	0	0	0	0	0	0	0	0
GeneID:112447305,Name=LOC112447305,gene=LOC112447305,gene_biotype=lncRNA	NC_037328.1	64905958	64912172	+	6215	0	0	0	0	0	0	0	0	0
GeneID:539186,Name=GPR156,gene_biotype=protein_coding	NC_037328.1	64938042	65046876	-	108835	3	2	0	0	6	5	0	0	0
GeneID:101906506,Name=LOC101906506,gene=LOC101906506,gene_biotype=lncRNA	NC_037328.1	65046995	65048567	+	1573	0	0	0	0	1	0	0	0	0
GeneID:535725,Name=LRRC58,gene_biotype=protein_coding	NC_037328.1	65078552	65096582	-	18031	23	17	1	3	9	3	28	1	8
GeneID:534482,Name=FSTL1,gene_biotype=protein_coding	NC_037328.1	65138522	65198381	-	59860	100	164	50	40	200	68	1896	27	2
GeneID:112447306,Name=LOC112447306,gene=LOC112447306,gene_biotype=lncRNA	NC_037328.1	65285901	65289417	-	3517	0	0	0	0	0	0	0	0	0
GeneID:327706,Name=NDUFB4,gene_synonym=B15	NC_037328.1	65318371	65324509	+	6139	37	77	9	14	72	6	88	4	0
GeneID:507496,Name=HGD,gene_biotype=protein_coding	NC_037328.1	65337969	65380604	-	42636	196	242	36	246	989	536	32	11	0
GeneID:505510,Name=RABL3,gene_biotype=protein_coding	NC_037328.1	65387676	65433970	-	46295	76	88	9	3	19	16	146	2	0
GeneID:540525,Name=GTF2E1,gene_biotype=protein_coding	NC_037328.1	65434216	65469720	+	35505	19	55	13	2	15	7	213	4	0
GeneID:112448312,Name=LOC112448312,gene=LOC112448312,gene_biotype=snoRNA	NC_037328.1	65444286	65444418	-	133	0	0	0	0	0	0	0	0	0
GeneID:536735,Name=STXBP5L,gene_biotype=protein_coding	NC_037328.1	65607554	65935104	+	327551	13	8	5	5	3	7	9	0	0
GeneID:535323,Name=POLQ,gene=POLQ,gene_biotype=protein_coding	NC_037328.1	65870938	66050305	-	179368	29	25	5	0	3	0	11	0	0
GeneID:783691,Name=ARGFX,gene=ARGFX,gene_biotype=protein_coding	NC_037328.1	66079635	66088073	+	8439	0	0	0	0	0	0	0	0	0
GeneID:613597,Name=FBXO40,gene_biotype=protein_coding	NC_037328.1	66092226	66111702	+	19477	230	200	36	3	6	3	2203	21	5
GeneID:508445,Name=HCLS1,gene_biotype=protein_coding	NC_037328.1	66112078	66145729	-	33652	33	82	34	16	39	21	465	11	1
GeneID:532923,Name=GOLGB1,gene=GOLGB1,gene_biotype=protein_coding	NC_037328.1	66150513	66226718	-	76206	1013	690	205	66	438	193	655	11	4
GeneID:534598,Name=IQCB1,gene_biotype=protein_coding	NC_037328.1	66248434	66294006	-	45573	33	18	7	0	1	0	12	1	0
GeneID:613523,Name=EAF2,gene_biotype=protein_coding	NC_037328.1	66294136	66349800	+	55665	3	10	1	0	3	0	1	0	0
GeneID:506921,Name=SLC15A2,gene_synonym=PEPT2	NC_037328.1	66366621	66371364	+	4744	88	94	10	1	5	0	7	1	0
GeneID:516421,Name=LOC516421,gene=LOC516421,gene_biotype=protein_coding	NC_037328.1	66407445	66474434	+	66990	130	216	25	2	23	11	0	1	0
GeneID:538495,Name=ILDR1,gene_biotype=protein_coding	NC_037328.1	66478892	66757504	-	278613	34	31	23	10	44	27	67	1	0
GeneID:414345,Name=CD86,gene_biotype=protein_coding	NC_037328.1	66544186	66610942	+	66757	10	2	0	7	5	5	114	4	3
GeneID:281038,Name=CASR,gene_synonym=BoPCaR1	NC_037328.1	66655318	66744722	+	89405	16	31	7	0	0	0	0	0	0
GeneID:617114,Name=CSTA,gene_biotype=protein_coding	NC_037328.1	66773102	66783922	+	10821	0	0	0	0	0	0	0	0	0
GeneID:508149,Name=CCDC58,gene_biotype=protein_coding	NC_037328.1	66798342	66819186	-	20845	66	59	22	19	30	2	41	2	0
GeneID:617104,Name=FAM162A,gene_biotype=protein_coding	NC_037328.1	66820312	66861502	+	41191	147	288	71	29	242	88	275	4	4
GeneID:100138335,Name=WDR5B,gene=WDR5B,gene_biotype=protein_coding	NC_037328.1	66862968	66870271	-	7304	6	16	3	0	16	0	22	0	0
GeneID:539679,Name=KPNA1,gene_biotype=protein_coding	NC_037328.1	66873469	66944339	-	70871	97	117	33	18	56	24	842	14	7
GeneID:112448371,Name=LOC112448371,gene=LOC112448371,gene_biotype=snRNA	NC_037328.1	66909629	66909735	-	107	0	0	0	0	0	0	0	0	0
GeneID:112447308,Name=LOC112447308,gene=LOC112447308,gene_biotype=lncRNA	NC_037328.1	66944422	66967689	+	23268	0	0	0	0	0	0	1	0	0
GeneID:510532,Name=PARP9,gene_biotype=protein_coding	NC_037328.1	66958506	66988365	-	29860	29	16	3	14	48	22	167	1	0
GeneID:515051,Name=DTX3L,gene_biotype=protein_coding	NC_037328.1	66988223	66996322	+	8100	9	15	1	27	39	20	136	6	0
GeneID:540789,Name=PARP14,gene_biotype=protein_coding	NC_037328.1	67011987	67067024	+	55038	103	69	17	28	66	34	249	3	0
GeneID:513211,Name=HSPBAP1,gene_biotype=protein_coding	NC_037328.1	67064196	67121243	-	57048	13	10	5	4	3	1	32	0	10
GeneID:783019,Name=DIRC2,gene_biotype=protein_coding	NC_037328.1	67121600	67210224	+	88625	34	48	14	32	277	91	108	5	0
GeneID:784494,Name=SEMA5B,gene=SEMA5B,gene_biotype=protein_coding	NC_037328.1	67238794	67362783	-	123990	1	1	0	0	0	0	10	0	0
GeneID:511603,Name=PDIA5,gene_biotype=protein_coding	NC_037328.1	67411466	67504230	+	92765	36	72	13	32	200	46	42	1	0
GeneID:532730,Name=SEC22A,gene_biotype=protein_coding	NC_037328.1	67555359	67640182	+	84824	19	33	3	4	10	12	16	0	0
GeneID:505740,Name=ADCY5,gene_biotype=protein_coding	NC_037328.1	67666355	67823121	-	156767	16	1	0	0	6	3	19	0	0
GeneID:112447309,Name=LOC112447309,gene=LOC112447309,gene_biotype=protein_coding	NC_037328.1	67823611	67833975	+	10365	0	0	0	0	0	0	2	0	0
GeneID:613886,Name=HACD2,gene_synonym=PTPLB	NC_037328.1	67866129	67952692	-	86564	146	765	106	21	131	41	106	11	0
GeneID:338037,Name=MYLK,smMLCK	NC_037328.1	67980544	68177279	-	196736	737	1351	252	70	264	172	265	22	20
GeneID:786080,Name=CCDC14,gene_biotype=protein_coding	NC_037328.1	68289450	68332531	-	43082	5	12	0	0	1	0	30	1	0
GeneID:527583,Name=ROPN1,gene_biotype=protein_coding	NC_037328.1	68349821	68384919	-	35099	0	0	0	0	0	0	0	0	0
GeneID:540675,Name=KALRN,gene_biotype=protein_coding	NC_037328.1	68433910	69126177	+	692268	77	53	39	3	72	12	146	3	0
GeneID:112447313,Name=LOC112447313,gene=LOC112447313,gene_biotype=lncRNA	NC_037328.1	68565856	68569394	+	3539	0	0	0	0	0	0	0	0	0
GeneID:101905265,Name=LOC101905265,gene=LOC101905265,gene_biotype=lncRNA	NC_037328.1	69127139	69127780	-	642	0	7	0	1	0	0	1	0	0
GeneID:281568,Name=UMPS,gene_biotype=protein_coding	NC_037328.1	69127829	69177876	+	50048	79	125	19	4	26	12	50	2	2
GeneID:282564,Name=ITGB5,gene_biotype=protein_coding	NC_037328.1	69196890	69312146	-	115257	64	82	14	19	37	6	198	11	1
GeneID:100295610,Name=MUC13,gene=MUC13,gene_biotype=protein_coding	NC_037328.1	69329583	69357475	-	27893	0	1	0	0	0	0	0	0	0
GeneID:511689,Name=HEG1,gene=HEG1,gene_biotype=protein_coding	NC_037328.1	69417951	69501586	-	83636	63	142	20	13	36	4	213	13	0
GeneID:521454,Name=SLC12A8,gene=SLC12A8,gene_biotype=protein_coding	NC_037328.1	69521382	69670321	-	148940	0	0	0	1	5	2	4	0	0
GeneID:613265,Name=ZNF148,gene_biotype=protein_coding	NC_037328.1	69681021	69827622	-	146602	90	141	23	12	62	26	146	2	4
GeneID:519597,Name=SNX4,gene_biotype=protein_coding	NC_037328.1	69893690	69946619	-	52930	165	176	25	16	36	22	158	3	0
GeneID:538576,Name=OSBPL11,gene_biotype=protein_coding	NC_037328.1	69962335	70052897	-	90563	84	62	20	15	36	9	354	1	8
GeneID:100337404,Name=LMLN,gene=LMLN,gene_biotype=protein_coding	NC_037328.1	70122189	70172371	-	50183	7	13	6	0	1	1	21	0	0
GeneID:613455,Name=IQCG,gene_biotype=protein_coding	NC_037328.1	70172310	70226098	+	53789	14	10	1	1	2	1	12	0	0
GeneID:112448302,Name=LOC112448302,gene=LOC112448302,gene_biotype=snRNA	NC_037328.1	70174708	70174816	+	109	0	0	0	0	0	0	0	0	0
GeneID:506768,Name=RPL35A,gene_biotype=protein_coding	NC_037328.1	70176686	70180162	-	3477	49	252	48	15	223	63	71	6	0
GeneID:786557,Name=LRCH3,gene=LRCH3,gene_biotype=protein_coding	NC_037328.1	70227659	70335527	-	107869	102	39	19	2	27	7	226	4	0
GeneID:112448322,Name=LOC112448322,gene=LOC112448322,gene_biotype=snoRNA	NC_037328.1	70257049	70257120	-	72	0	0	0	0	0	0	0	0	0
GeneID:112448324,Name=LOC112448324,gene=LOC112448324,gene_biotype=snoRNA	NC_037328.1	70257291	70257370	-	80	0	0	0	0	0	0	0	0	0
GeneID:407149,Name=FYTTD1,gene_biotype=protein_coding	NC_037328.1	70342777	70372467	-	29691	390	571	108	32	179	77	1374	30	19
GeneID:112447330,Name=LOC112447330,gene=LOC112447330,gene_biotype=lncRNA	NC_037328.1	70368704	70372335	-	3632	0	0	0	0	0	0	0	0	0
GeneID:508354,Name=RUBCN,gene_synonym=KIAA0226	NC_037328.1	70384566	70435634	+	51069	49	24	10	3	2	7	32	3	0
GeneID:112447332,Name=LOC112447332,gene=LOC112447332,gene_biotype=lncRNA	NC_037328.1	70433112	70440338	-	7227	0	0	0	0	0	0	0	0	0
GeneID:504643,Name=MUC20,gene=MUC20,gene_biotype=protein_coding	NC_037328.1	70460156	70473904	+	13749	125	187	17	1	13	3	0	0	0
GeneID:786701,Name=MUC4,gene=MUC4,gene_biotype=protein_coding	NC_037328.1	70482404	70510339	-	27936	0	0	1	0	0	0	0	0	0
GeneID:112447334,Name=LOC112447334,gene=LOC112447334,gene_biotype=protein_coding	NC_037328.1	70510708	70534625	-	23918	1	0	0	0	0	0	0	0	0
GeneID:280710,Name=TNK2,ACK1	NC_037328.1	70600188	70625939	-	25752	9	8	0	0	1	1	76	1	4
GeneID:101906292,Name=LOC101906292,gene=LOC101906292,gene_biotype=lncRNA	NC_037328.1	70641117	70649832	+	8716	0	0	0	0	0	0	0	0	0
GeneID:504698,Name=TFRC,gene_biotype=protein_coding	NC_037328.1	70650067	70724638	-	74572	272	398	115	24	63	43	1319	9	7
GeneID:514466,Name=ZDHHC19,gene_biotype=protein_coding	NC_037328.1	70789424	70802153	-	12730	2	1	2	5	7	2	1	0	0
GeneID:516626,Name=SLC51A,OSTALPHA	NC_037328.1	70809633	70827662	+	18030	23	136	13	0	2	1	7	2	0
GeneID:100125779,Name=PCYT1A,gene_biotype=protein_coding	NC_037328.1	70824603	70877847	-	53245	145	91	25	28	62	30	239	13	1
GeneID:504554,Name=TCTEX1D2,gene_biotype=protein_coding	NC_037328.1	70881956	70909476	-	27521	43	74	16	1	11	5	48	0	0
GeneID:101906348,Name=TM4SF19,gene=TM4SF19,gene_biotype=protein_coding	NC_037328.1	70913318	70923140	-	9823	0	2	0	0	0	0	0	0	0
GeneID:539940,Name=UBXN7,gene_synonym=UBXD7	NC_037328.1	70927372	70987463	-	60092	159	158	39	20	75	32	180	8	0
GeneID:104970883,Name=LOC104970883,gene=LOC104970883,gene_biotype=lncRNA	NC_037328.1	70987530	71007231	+	19702	0	0	0	0	0	0	0	0	0
GeneID:613812,Name=RNF168,gene_biotype=protein_coding	NC_037328.1	71016777	71044035	-	27259	54	31	7	5	8	3	108	0	0
GeneID:788754,Name=SMCO1,gene_synonym=C1H3orf43	NC_037328.1	71044162	71052931	-	8770	1	0	0	1	0	0	311	11	3
GeneID:112448425,Name=TRNAE-CUC,gene=TRNAE-CUC,gene_biotype=tRNA	NC_037328.1	71067073	71067144	+	72	0	0	0	0	0	0	0	0	0
GeneID:518441,Name=WDR53,gene_biotype=protein_coding	NC_037328.1	71085725	71100728	-	15004	13	18	3	3	12	5	22	2	0
GeneID:533064,Name=FBXO45,gene_biotype=protein_coding	NC_037328.1	71101093	71111967	+	10875	0	3	0	0	2	0	6	0	0
GeneID:104970884,Name=LOC104970884,gene=LOC104970884,gene_biotype=lncRNA	NC_037328.1	71119253	71128980	+	9728	0	0	0	0	0	0	2	0	0
GeneID:510688,Name=NRROS,UNQ3030	NC_037328.1	71155892	71182216	+	26325	3	8	3	0	4	1	12	0	0
GeneID:112447342,Name=LOC112447342,gene=LOC112447342,gene_biotype=lncRNA	NC_037328.1	71182400	71185002	+	2603	0	0	0	0	0	0	0	0	0
GeneID:613916,Name=CEP19,gene_synonym=C1H3orf34	NC_037328.1	71223030	71228915	-	5886	6	13	4	0	10	0	31	0	0
GeneID:100298680,Name=PIGX,gene=PIGX,gene_biotype=protein_coding	NC_037328.1	71228625	71253701	+	25077	13	38	6	9	30	4	37	0	0
GeneID:513673,Name=PAK2,gene_biotype=protein_coding	NC_037328.1	71257814	71350400	+	92587	247	363	75	21	150	47	525	7	2
GeneID:100298192,Name=SENP5,gene=SENP5,gene_biotype=protein_coding	NC_037328.1	71355787	71401380	+	45594	18	11	2	6	22	4	30	5	0
GeneID:510872,Name=NCBP2,gene_biotype=protein_coding	NC_037328.1	71403847	71410588	-	6742	78	131	17	13	100	33	124	0	0
GeneID:783161,Name=NCBP2-AS2,gene=NCBP2-AS2,gene_biotype=protein_coding	NC_037328.1	71410707	71411366	+	660	3	12	0	1	6	0	8	0	0
GeneID:104968672,Name=PIGZ,gene=PIGZ,gene_biotype=protein_coding	NC_037328.1	71415004	71440636	-	25633	15	25	9	4	22	17	28	3	0
GeneID:539803,Name=MELTF,gene_biotype=protein_coding	NC_037328.1	71476842	71500659	-	23818	2	0	0	0	0	0	28	1	0
GeneID:785291,Name=DLG1,gene=DLG1,gene_biotype=protein_coding	NC_037328.1	71511348	71782305	-	270958	175	422	71	28	198	82	245	13	2
GeneID:112448333,Name=LOC112448333,gene=LOC112448333,gene_biotype=snoRNA	NC_037328.1	71525049	71525175	-	127	0	0	0	0	0	0	0	0	0
GeneID:112448377,Name=LOC112448377,gene=LOC112448377,gene_biotype=snRNA	NC_037328.1	71741919	71742025	+	107	0	0	0	0	0	0	0	0	0
GeneID:101904360,Name=LOC101904360,gene=LOC101904360,gene_biotype=lncRNA	NC_037328.1	71842501	71844328	+	1828	0	0	0	0	0	0	0	0	0
GeneID:534090,Name=BDH1,gene_biotype=protein_coding	NC_037328.1	71964466	72000614	-	36149	452	331	92	3	4	2	71	1	0
GeneID:112447363,Name=LOC112447363,gene=LOC112447363,gene_biotype=lncRNA	NC_037328.1	72040731	72043495	-	2765	0	0	0	0	0	0	0	0	0
GeneID:101904607,Name=LOC101904607,gene=LOC101904607,gene_biotype=lncRNA	NC_037328.1	72043852	72062045	-	18194	0	1	1	0	0	0	7	0	0
GeneID:613972,Name=APOD,gene_biotype=protein_coding	NC_037328.1	72062118	72076495	+	14378	225	808	103	0	21	16	359	10	22
GeneID:112447371,Name=LOC112447371,gene=LOC112447371,gene_biotype=lncRNA	NC_037328.1	72065871	72068976	+	3106	0	0	0	0	0	0	0	0	0
GeneID:532726,Name=PPP1R2,gene_biotype=protein_coding	NC_037328.1	72100127	72117996	+	17870	122	249	42	10	22	5	524	8	8
GeneID:506187,Name=ACAP2,gene_synonym=CENTB2	NC_037328.1	72150277	72264229	+	113953	31	33	1	11	7	3	103	2	0
GeneID:533703,Name=XXYLT1,gene_synonym=C1H3orf21	NC_037328.1	72326778	72499172	+	172395	13	26	1	2	21	1	27	2	0
GeneID:104970891,Name=LOC104970891,gene=LOC104970891,gene_biotype=lncRNA	NC_037328.1	72663970	72666505	-	2536	0	0	0	0	0	0	0	0	0
GeneID:539374,Name=FAM43A,gene=FAM43A,gene_biotype=protein_coding	NC_037328.1	72860629	72863781	-	3153	16	2	2	0	0	1	36	0	0
GeneID:505082,Name=LSG1,gene_biotype=protein_coding	NC_037328.1	72877436	72900012	+	22577	72	83	17	5	24	16	214	2	0
GeneID:112447381,Name=LOC112447381,gene=LOC112447381,gene_biotype=lncRNA	NC_037328.1	72898590	72902465	-	3876	0	0	0	0	0	0	0	0	0
GeneID:614057,Name=TMEM44,gene_biotype=protein_coding	NC_037328.1	72908252	72956932	+	48681	12	1	0	1	0	0	18	0	0
GeneID:100313116,miRBase:MI0011296,Name=MIR2287,gene_synonym=bta-mir-2287	NC_037328.1	72959121	72959194	-	74	0	0	0	0	0	0	0	0	0
GeneID:104970893,Name=LOC104970893,gene=LOC104970893,gene_biotype=lncRNA	NC_037328.1	72977803	72996366	-	18564	0	0	0	0	0	0	0	0	0
GeneID:104970894,Name=LOC104970894,gene=LOC104970894,gene_biotype=lncRNA	NC_037328.1	73007186	73035296	-	28111	0	1	0	0	0	0	7	0	0
GeneID:523889,Name=ATP13A3,gene_biotype=protein_coding	NC_037328.1	73048454	73127596	+	79143	322	596	95	63	123	37	426	20	6
GeneID:112447393,Name=LOC112447393,gene=LOC112447393,gene_biotype=lncRNA	NC_037328.1	73130042	73132662	-	2621	0	0	0	0	1	0	0	0	0
GeneID:522692,Name=GP5,gene=GP5,gene_biotype=protein_coding	NC_037328.1	73130527	73136286	+	5760	0	0	0	0	0	0	0	0	0
GeneID:100848949,Name=LRRC15,gene=LRRC15,gene_biotype=protein_coding	NC_037328.1	73162579	73177164	+	14586	0	0	0	0	0	0	0	0	0
GeneID:614562,Name=CPN2,gene_biotype=protein_coding	NC_037328.1	73178781	73188077	+	9297	52	56	11	32	267	67	13	1	0
GeneID:101905099,Name=LOC101905099,gene=LOC101905099,gene_biotype=protein_coding	NC_037328.1	73253805	73260955	+	7151	1	0	0	0	0	0	1	0	0
GeneID:112447405,Name=LOC112447405,gene=LOC112447405,gene_biotype=lncRNA	NC_037328.1	73291535	73303540	+	12006	1	0	0	0	0	0	3	0	0
GeneID:112447401,Name=LOC112447401,gene=LOC112447401,gene_biotype=lncRNA	NC_037328.1	73303899	73321756	-	17858	1	0	0	0	0	0	0	0	0
GeneID:539547,Name=HES1,gene_biotype=protein_coding	NC_037328.1	73362774	73365254	-	2481	12	30	3	1	11	3	258	8	0
GeneID:104970902,Name=LOC104970902,gene=LOC104970902,gene_biotype=lncRNA	NC_037328.1	73525893	73531391	-	5499	0	0	0	0	0	0	5	0	0
GeneID:524142,Name=OPA1,gene_biotype=protein_coding	NC_037328.1	73769819	73856435	-	86617	207	220	47	21	47	33	330	2	0
GeneID:112447410,Name=LOC112447410,gene=LOC112447410,gene_biotype=protein_coding	NC_037328.1	73853313	73859584	+	6272	0	0	0	0	0	0	0	0	0
GeneID:104970904,Name=LOC104970904,gene=LOC104970904,gene_biotype=lncRNA	NC_037328.1	73875831	73893298	-	17468	0	0	0	0	0	0	0	0	0
GeneID:521728,Name=ATP13A4,gene=ATP13A4,gene_biotype=protein_coding	NC_037328.1	73892064	74019830	+	127767	5	1	0	0	1	0	0	0	0
GeneID:509596,Name=ATP13A5,gene=ATP13A5,gene_biotype=protein_coding	NC_037328.1	74043224	74159778	+	116555	41	22	4	2	16	4	71	7	0
GeneID:540539,Name=HRASLS,gene_biotype=protein_coding	NC_037328.1	74163663	74183483	-	19821	40	13	4	0	0	0	200	0	0
GeneID:104970906,Name=LOC104970906,gene=LOC104970906,gene_biotype=lncRNA	NC_037328.1	74458180	74459419	-	1240	0	0	0	0	0	0	0	0	0
GeneID:519376,Name=MB21D2,gene_biotype=protein_coding	NC_037328.1	74489024	74609955	+	120932	70	102	18	8	13	8	76	2	0
GeneID:615823,Name=FGF12,gene_biotype=protein_coding	NC_037328.1	74675841	75288328	+	612488	8	5	2	4	16	12	16	0	0
GeneID:112448255,Name=LOC112448255,gene=LOC112448255,gene_biotype=protein_coding	NC_037328.1	75769096	75769407	+	312	0	0	0	0	0	0	0	0	0
GeneID:529404,Name=CCDC50,gene_biotype=protein_coding	NC_037328.1	75920752	76006095	-	85344	232	712	108	14	62	21	172	7	0
GeneID:614653,Name=UTS2B,gene=UTS2B,gene_biotype=protein_coding	NC_037328.1	76047619	76063145	+	15527	0	0	0	0	0	0	2	0	0
GeneID:511114,Name=OSTN,gene_biotype=protein_coding	NC_037328.1	76065892	76102113	-	36222	0	0	0	0	0	0	0	0	0
GeneID:101905532,Name=LOC101905532,gene=LOC101905532,gene_biotype=lncRNA	NC_037328.1	76078557	76112803	+	34247	0	1	1	0	0	0	3	0	0
GeneID:614619,Name=LOC614619,gene=LOC614619,gene_biotype=protein_coding	NC_037328.1	76124123	76130628	+	6506	0	0	0	0	0	0	0	0	0
GeneID:100139788,Name=GMNC,gene=GMNC,gene_biotype=protein_coding	NC_037328.1	76375299	76383858	+	8560	1	1	0	0	0	0	0	0	0
GeneID:112447419,Name=LOC112447419,gene=LOC112447419,gene_biotype=lncRNA	NC_037328.1	76377048	76387034	-	9987	0	0	0	0	0	0	0	0	0
GeneID:107132190,Name=LOC107132190,gene=LOC107132190,gene_biotype=lncRNA	NC_037328.1	76419995	76509279	+	89285	0	0	0	0	2	0	0	0	0
GeneID:539334,Name=IL1RAP,gene_biotype=protein_coding	NC_037328.1	76566729	76723408	-	156680	17	22	9	28	93	47	12	1	0
GeneID:112447424,Name=LOC112447424,gene=LOC112447424,gene_biotype=lncRNA	NC_037328.1	76612436	76628584	+	16149	0	0	0	0	0	0	0	0	0
GeneID:100295666,Name=TMEM207,gene=TMEM207,gene_biotype=protein_coding	NC_037328.1	76794877	76815712	+	20836	6	2	1	0	0	0	0	0	0
GeneID:282184,Name=CLDN16,gene_biotype=protein_coding	NC_037328.1	76847361	76869738	-	22378	11	5	2	0	0	0	2	0	0
GeneID:104970909,Name=LOC104970909,gene=LOC104970909,gene_biotype=lncRNA	NC_037328.1	76948998	76962012	-	13015	2	0	0	0	0	0	0	0	0
GeneID:414922,Name=CLDN1,gene_biotype=protein_coding	NC_037328.1	76973824	76989404	+	15581	24	75	20	43	148	107	50	0	0
GeneID:511799,Name=P3H2,gene_synonym=LEPREL1	NC_037328.1	77130195	77309576	+	179382	92	158	31	2	6	6	26	3	0
GeneID:112448426,Name=TRNAC-GCA,gene=TRNAC-GCA,gene_biotype=tRNA	NC_037328.1	77150734	77150805	+	72	0	0	0	0	0	0	0	0	0
GeneID:112447425,Name=LOC112447425,gene=LOC112447425,gene_biotype=lncRNA	NC_037328.1	77178420	77181974	-	3555	0	0	0	0	0	0	0	0	0
GeneID:615335,Name=TP63,gene_biotype=protein_coding	NC_037328.1	77387523	77688715	-	301193	7	0	0	0	3	0	179	11	0
GeneID:615508,Name=TPRG1,gene_biotype=protein_coding	NC_037328.1	78014339	78169293	-	154955	6	0	0	1	0	0	27	1	1
GeneID:524132,Name=LPP,gene_biotype=protein_coding	NC_037328.1	78436172	79194075	-	757904	345	368	79	37	120	71	272	12	8
GeneID:100313370,miRBase:MI0009785,Name=MIR28,mir-28	NC_037328.1	78661458	78661543	-	86	0	0	0	0	0	0	0	0	0
GeneID:112448271,Name=LOC112448271,gene=LOC112448271,gene_biotype=lncRNA	NC_037328.1	78902929	78910497	-	7569	0	0	0	0	0	0	0	0	0
GeneID:100847122,Name=LOC100847122,gene=LOC100847122,gene_biotype=lncRNA	NC_037328.1	79194055	79195059	+	1005	10	8	1	1	3	0	17	0	0
GeneID:100847148,Name=LOC100847148,gene=LOC100847148,gene_biotype=lncRNA	NC_037328.1	79356914	79382461	+	25548	0	0	0	0	0	0	1	0	0
GeneID:101906167,Name=LOC101906167,gene=LOC101906167,gene_biotype=lncRNA	NC_037328.1	79413592	79419722	+	6131	0	0	0	1	1	1	10	0	0
GeneID:101906248,Name=LOC101906248,gene=LOC101906248,gene_biotype=lncRNA	NC_037328.1	79420233	79426645	-	6413	0	0	0	0	0	0	11	1	0
GeneID:539020,Name=BCL6,gene_biotype=protein_coding	NC_037328.1	79558619	79611185	+	52567	9	53	1	1	40	9	332	8	5
GeneID:100847171,Name=LOC100847171,gene=LOC100847171,gene_biotype=lncRNA	NC_037328.1	79577538	79586909	-	9372	0	0	0	0	1	0	43	0	0
GeneID:539817,Name=RTP2,gene_biotype=protein_coding	NC_037328.1	79629615	79633348	+	3734	0	0	0	0	0	0	0	0	0
GeneID:280932,Name=SST,gene_biotype=protein_coding	NC_037328.1	79657922	79659364	+	1443	0	0	0	0	0	0	0	0	0
GeneID:532442,Name=RTP4,gene_biotype=protein_coding	NC_037328.1	79911958	79916275	-	4318	11	20	2	21	16	19	31	1	7
GeneID:101906451,Name=LOC101906451,gene=LOC101906451,gene_biotype=lncRNA	NC_037328.1	79994252	80007007	-	12756	0	4	0	1	10	0	46	1	0
GeneID:522347,Name=MASP1,gene_synonym=RPIB9	NC_037328.1	80005963	80074212	+	68250	6	6	0	32	228	74	198	4	3
GeneID:510430,Name=RTP1,gene_biotype=protein_coding	NC_037328.1	80082559	80085391	-	2833	0	0	0	0	0	0	0	0	0
GeneID:100847189,Name=LOC100847189,gene=LOC100847189,gene_biotype=lncRNA	NC_037328.1	80130393	80151467	+	21075	0	0	0	0	0	0	0	0	0
GeneID:282073,Name=ST6GAL1,gene_synonym=SIAT1	NC_037328.1	80194840	80346734	-	151895	33	24	2	47	538	114	39	1	0
GeneID:102466169,miRBase:MI0022329,Name=MIR2285K-3,gene_synonym=bta-mir-2285k-3	NC_037328.1	80280615	80280695	-	81	0	0	0	0	0	0	0	0	0
GeneID:282865,Name=ADIPOQ,gene=ADIPOQ,gene_biotype=protein_coding	NC_037328.1	80414393	80427659	-	13267	0	0	0	0	1	0	1005	31	3
GeneID:504637,Name=RFC4,gene_biotype=protein_coding	NC_037328.1	80452893	80467446	+	14554	4	25	7	3	16	2	9	0	0
GeneID:286819,Name=EIF4A2,gene_biotype=protein_coding	NC_037328.1	80467440	80473993	-	6554	583	1040	214	74	334	163	1170	31	12
GeneID:112448315,Name=LOC112448315,gene=LOC112448315,gene_biotype=snoRNA	NC_037328.1	80469761	80469901	-	141	0	0	0	0	0	0	0	0	0
GeneID:112448304,Name=LOC112448304,gene=LOC112448304,gene_biotype=snoRNA	NC_037328.1	80470085	80470216	-	132	0	0	0	0	0	0	0	0	0
GeneID:100313400,miRBase:MI0010477,Name=MIR1248-1,gene_synonym=bta-mir-1248-1	NC_037328.1	80470559	80470663	-	105	0	0	0	0	0	0	0	0	0
GeneID:112448336,Name=LOC112448336,gene=LOC112448336,gene_biotype=snoRNA	NC_037328.1	80472432	80472500	-	69	0	0	0	0	0	0	0	0	0
GeneID:280833,Name=KNG1,KNG2	NC_037328.1	80506952	80530795	-	23844	3	4	6	1356	3417	1411	224	13	1
GeneID:280820,Name=HRG,gene_synonym=HPRG	NC_037328.1	80536950	80545420	-	8471	1	0	0	417	314	313	37	2	1
GeneID:504615,Name=FETUB,gene_biotype=protein_coding	NC_037328.1	80560871	80576178	-	15308	0	0	0	43	168	184	19	0	0
GeneID:280988,Name=AHSG,gene_biotype=protein_coding	NC_037328.1	80611857	80618770	-	6914	5	5	2	1491	3724	2075	227	6	1
GeneID:101906884,Name=LOC101906884,gene=LOC101906884,gene_biotype=lncRNA	NC_037328.1	80616376	80624560	+	8185	0	0	0	0	0	0	0	0	0
GeneID:506316,Name=DNAJB11,gene_biotype=protein_coding	NC_037328.1	80643739	80665614	-	21876	65	150	25	16	486	130	179	6	0
GeneID:538314,Name=TBCCD1,gene_biotype=protein_coding	NC_037328.1	80662182	80689064	+	26883	0	5	2	1	2	1	28	0	0
GeneID:281724,Name=CRYGS,gene_biotype=protein_coding	NC_037328.1	80690735	80696503	+	5769	0	0	0	0	1	0	0	0	0
GeneID:518523,Name=DGKG,gene=DGKG,gene_biotype=protein_coding	NC_037328.1	80873696	81100115	+	226420	0	7	4	0	1	0	3	0	0
GeneID:541166,Name=ETV5,gene_biotype=protein_coding	NC_037328.1	81135295	81194599	+	59305	39	140	21	2	5	0	31	2	0
GeneID:615156,Name=TRA2B,gene_synonym=SFRS10	NC_037328.1	81288247	81308811	+	20565	293	792	154	37	349	181	448	14	2
GeneID:112448427,Name=TRNAE-UUC,gene=TRNAE-UUC,gene_biotype=tRNA	NC_037328.1	81348648	81348720	+	73	0	0	0	0	0	0	0	0	0
GeneID:519028,Name=IGF2BP2,gene_biotype=protein_coding	NC_037328.1	81402102	81573565	+	171464	20	32	5	0	17	1	20	0	0
GeneID:539639,Name=SENP2,gene_biotype=protein_coding	NC_037328.1	81586278	81621313	-	35036	58	49	10	19	21	11	75	4	3
GeneID:512028,Name=LIPH,gene=LIPH,gene_biotype=protein_coding	NC_037328.1	81636660	81690206	+	53547	1	1	2	6	31	7	5	0	0
GeneID:505368,Name=TMEM41A,gene_biotype=protein_coding	NC_037328.1	81696439	81705118	+	8680	3	4	2	0	3	2	13	0	0
GeneID:505369,Name=MAP3K13,gene_biotype=protein_coding	NC_037328.1	81706696	81868240	-	161545	28	25	1	10	37	12	4	0	0
GeneID:112447465,Name=LOC112447465,gene=LOC112447465,gene_biotype=lncRNA	NC_037328.1	81741294	81743374	+	2081	0	0	0	0	0	0	0	0	0
GeneID:518852,Name=EHHADH,gene_biotype=protein_coding	NC_037328.1	81877820	81932666	+	54847	2269	1917	395	184	279	233	191	17	2
GeneID:615631,Name=C1H3orf70,gene_biotype=protein_coding	NC_037328.1	81984026	82112760	+	128735	12	15	0	0	2	0	83	0	0
GeneID:615672,Name=VPS8,gene=VPS8,gene_biotype=protein_coding	NC_037328.1	82115726	82406813	-	291088	34	39	13	3	12	8	132	0	5
GeneID:112447474,Name=LOC112447474,gene=LOC112447474,gene_biotype=lncRNA	NC_037328.1	82116360	82121654	+	5295	0	0	0	0	0	0	0	0	0
GeneID:112448486,Name=TRNAK-UUU,gene=TRNAK-UUU,gene_biotype=tRNA	NC_037328.1	82129930	82130002	-	73	0	0	0	0	0	0	0	0	0
GeneID:112448358,Name=LOC112448358,gene=LOC112448358,gene_biotype=snRNA	NC_037328.1	82223388	82223494	+	107	0	0	0	0	0	0	1	0	0
GeneID:112447479,Name=LOC112447479,gene=LOC112447479,gene_biotype=lncRNA	NC_037328.1	82450882	82476909	+	26028	0	0	0	0	0	0	0	0	0
GeneID:104970926,Name=LOC104970926,gene=LOC104970926,gene_biotype=lncRNA	NC_037328.1	82461901	82492526	-	30626	0	0	0	0	0	0	1	0	0
GeneID:518728,Name=MAGEF1,gene_biotype=protein_coding	NC_037328.1	82499645	82501239	+	1595	59	107	11	4	15	2	117	2	0
GeneID:101907683,Name=LOC101907683,gene=LOC101907683,gene_biotype=lncRNA	NC_037328.1	82503281	82512598	-	9318	0	0	0	0	0	0	2	0	0
GeneID:102465269,miRBase:MI0022286,Name=MIR2284Y-3,gene_synonym=bta-mir-2284y-3	NC_037328.1	82514654	82514729	-	76	0	0	0	0	0	0	0	0	0
GeneID:540907,Name=EPHB3,gene_biotype=protein_coding	NC_037328.1	82610937	82631511	-	20575	5	13	4	2	3	2	13	0	0
GeneID:524771,Name=LOC524771,gene_biotype=protein_coding	NC_037328.1	82703621	82705457	+	1837	0	0	0	0	0	0	0	0	0
GeneID:112448257,Name=LINC02054,end_range=82769332,.,gene=LINC02054,gene_biotype=protein_coding,partial=true	NC_037328.1	82766181	82769332	-	3152	0	0	0	0	0	0	0	0	0
GeneID:509942,Name=CHRD,gene=CHRD,gene_biotype=protein_coding	NC_037328.1	82803348	82813198	-	9851	3	10	3	12	8	4	30	1	0
GeneID:538672,Name=THPO,gene_biotype=protein_coding	NC_037328.1	82814295	82821620	+	7326	1	0	0	0	1	0	0	0	0
GeneID:505599,Name=POLR2H,gene_biotype=protein_coding	NC_037328.1	82825044	82829473	-	4430	64	89	13	9	22	11	129	0	0
GeneID:505569,Name=CLCN2,CLC2	NC_037328.1	82829924	82844423	+	14500	6	6	0	1	3	0	2	0	0
GeneID:538666,Name=FAM131A,gene_biotype=protein_coding	NC_037328.1	82844345	82853140	-	8796	2	3	3	1	0	0	15	1	0
GeneID:444858,Name=EIF4G1,gene=EIF4G1,gene_biotype=protein_coding	NC_037328.1	82853757	82872765	-	19009	572	893	190	165	585	199	1623	31	17
GeneID:112448329,Name=LOC112448329,gene=LOC112448329,gene_biotype=snoRNA	NC_037328.1	82862630	82862705	-	76	0	0	0	0	0	0	0	0	0
GeneID:539784,Name=PSMD2,gene_biotype=protein_coding	NC_037328.1	82878892	82888239	-	9348	340	524	121	35	233	59	882	33	7
GeneID:281134,Name=ECE2,EEF1AKMT4-ECE2	NC_037328.1	82894597	82927145	-	32549	4	9	3	1	38	1	12	1	0
GeneID:614606,Name=CAMK2N2,gene_biotype=protein_coding	NC_037328.1	82918317	82920472	+	2156	0	0	0	0	0	0	0	0	0
GeneID:614624,Name=ALG3,gene_biotype=protein_coding	NC_037328.1	82927910	82933236	+	5327	15	29	6	7	47	13	3	0	0
GeneID:506558,Name=VWA5B2,gene=VWA5B2,gene_biotype=protein_coding	NC_037328.1	82933230	82945892	-	12663	0	0	0	0	0	0	0	0	0
GeneID:100313093,miRBase:MI0010443,Name=MIR1224,gene_synonym=bta-mir-1224	NC_037328.1	82934066	82934151	-	86	0	0	0	0	0	0	0	0	0
GeneID:530975,Name=ABCF3,gene_biotype=protein_coding	NC_037328.1	82959724	82968194	-	8471	131	235	41	15	55	16	225	2	0
GeneID:101907353,Name=LOC101907353,gene=LOC101907353,gene_biotype=lncRNA	NC_037328.1	82968324	82970417	+	2094	0	0	0	0	0	1	0	0	0
GeneID:517446,Name=AP2M1,gene_biotype=protein_coding	NC_037328.1	82970227	82979254	-	9028	149	245	37	24	97	49	331	8	5
GeneID:539203,Name=DVL3,gene=DVL3,gene_biotype=protein_coding	NC_037328.1	82980605	82996869	-	16265	32	65	14	5	16	5	64	2	0
GeneID:783760,Name=EIF2B5,gene=EIF2B5,gene_biotype=protein_coding	NC_037328.1	83003219	83012357	-	9139	69	49	26	6	21	10	123	2	0
GeneID:112447506,Name=LOC112447506,gene=LOC112447506,gene_biotype=lncRNA	NC_037328.1	83012347	83018354	+	6008	24	2	1	0	1	0	26	1	0
GeneID:616094,Name=LOC616094,gene=LOC616094,gene_biotype=protein_coding	NC_037328.1	83030383	83038106	-	7724	0	0	0	0	0	0	0	0	0
GeneID:519394,Name=HTR3C,gene_biotype=protein_coding	NC_037328.1	83064169	83070990	-	6822	0	0	0	0	0	0	0	0	0
GeneID:532114,Name=LOC532114,gene=LOC532114,gene_biotype=protein_coding	NC_037328.1	83104960	83110897	-	5938	10	0	1	0	0	0	0	0	0
GeneID:511769,Name=ABCC5,gene_biotype=protein_coding	NC_037328.1	83122814	83205233	+	82420	48	11	3	10	12	7	295	3	12
GeneID:782787,Name=LOC782787,gene=LOC782787,gene_biotype=protein_coding	NC_037328.1	83225358	83237050	+	11693	0	0	0	0	0	0	0	0	0
GeneID:504858,Name=LOC504858,gene=LOC504858,gene_biotype=protein_coding	NC_037328.1	83232816	83233357	+	542	0	0	0	0	0	0	0	0	0
GeneID:514191,Name=PARL,gene_synonym=PSARL	NC_037328.1	83246922	83303451	+	56530	76	91	6	13	48	19	98	2	0
GeneID:112447510,Name=LOC112447510,gene=LOC112447510,gene_biotype=lncRNA	NC_037328.1	83257561	83277972	-	20412	0	0	0	0	0	0	0	0	0
GeneID:614904,Name=MAP6D1,gene_biotype=protein_coding	NC_037328.1	83302486	83316395	+	13910	11	0	0	0	0	0	13	0	0
GeneID:514192,Name=YEATS2,gene_biotype=protein_coding	NC_037328.1	83311798	83416603	-	104806	24	25	10	11	11	5	35	0	0
GeneID:533510,Name=KLHL24,gene_biotype=protein_coding	NC_037328.1	83444718	83482282	-	37565	159	140	13	23	39	32	1649	8	34
GeneID:104970931,Name=LOC104970931,gene=LOC104970931,gene_biotype=lncRNA	NC_037328.1	83490165	83501284	+	11120	0	0	0	0	0	0	0	0	0
GeneID:527363,Name=KLHL6,gene=KLHL6,gene_biotype=protein_coding	NC_037328.1	83545056	83601521	+	56466	0	5	0	0	0	2	47	0	0
GeneID:100848684,Name=LOC100848684,gene=LOC100848684,gene_biotype=lncRNA	NC_037328.1	83637793	83645897	-	8105	2	4	0	1	3	2	0	0	0
GeneID:112448305,Name=LOC112448305,gene=LOC112448305,gene_biotype=snoRNA	NC_037328.1	83640377	83640508	-	132	0	0	0	0	0	0	0	0	0
GeneID:112448334,Name=LOC112448334,gene=LOC112448334,gene_biotype=snoRNA	NC_037328.1	83640845	83641019	-	175	0	0	0	0	0	0	0	0	0
GeneID:112448306,Name=LOC112448306,gene=LOC112448306,gene_biotype=snoRNA	NC_037328.1	83641288	83641418	-	131	0	0	0	0	0	0	0	0	0
GeneID:100139125,Name=MCF2L2,gene=MCF2L2,gene_biotype=protein_coding	NC_037328.1	83653395	83913978	+	260584	25	11	5	1	2	2	2	4	0
GeneID:767899,Name=B3GNT5,gene_biotype=protein_coding	NC_037328.1	83752078	83827790	-	75713	22	48	3	0	1	0	43	1	2
GeneID:112447525,Name=LOC112447525,gene=LOC112447525,gene_biotype=lncRNA	NC_037328.1	83760294	83762658	-	2365	0	0	0	0	0	0	0	0	0
GeneID:531327,Name=LAMP3,gene_biotype=protein_coding	NC_037328.1	83922206	83953897	+	31692	3	12	0	2	3	2	30	0	1
GeneID:513504,Name=MCCC1,gene_biotype=protein_coding	NC_037328.1	83960734	84019358	+	58625	385	497	106	24	105	28	119	10	1
GeneID:539869,Name=DCUN1D1,gene_biotype=protein_coding	NC_037328.1	84042262	84078267	+	36006	47	65	11	10	50	9	268	5	0
GeneID:614392,Name=ATP11B,gene=ATP11B,gene_biotype=protein_coding	NC_037328.1	84102416	84226609	-	124194	68	63	15	5	22	9	45	1	0
GeneID:112448428,Name=TRNAS-GGA,gene=TRNAS-GGA,gene_biotype=tRNA	NC_037328.1	84309362	84309433	+	72	0	0	0	0	0	0	0	0	0
GeneID:112446998,Name=LOC112446998,gene=LOC112446998,gene_biotype=lncRNA	NC_037328.1	85008487	85012939	-	4453	1	0	0	0	0	0	0	0	0
GeneID:784318,Name=LOC784318,gene=LOC784318,gene_biotype=lncRNA	NC_037328.1	85013411	85112629	-	99219	0	0	0	0	0	0	0	0	0
GeneID:112448431,Name=TRNAR-UCU,gene=TRNAR-UCU,gene_biotype=tRNA	NC_037328.1	85120926	85120998	+	73	0	0	0	0	0	0	0	0	0
GeneID:104970937,Name=LOC104970937,gene=LOC104970937,gene_biotype=lncRNA	NC_037328.1	85148418	85156463	-	8046	0	0	0	0	0	0	0	0	0
GeneID:100849009,Name=LOC100849009,gene=LOC100849009,gene_biotype=lncRNA	NC_037328.1	85271628	85316672	-	45045	1	1	1	0	0	0	3	0	0
GeneID:784383,Name=SOX2,gene_biotype=protein_coding	NC_037328.1	85302293	85303771	-	1479	0	0	0	0	0	0	0	0	0
GeneID:104970940,Name=LOC104970940,gene=LOC104970940,gene_biotype=lncRNA	NC_037328.1	85382019	85410788	-	28770	0	1	0	0	0	0	0	0	0
GeneID:112448489,Name=TRNAG-GCC,gene=TRNAG-GCC,gene_biotype=tRNA	NC_037328.1	85487448	85487518	-	71	26	3	5	27	100	22	25	0	0
GeneID:513918,Name=DNAJC19,gene_biotype=protein_coding	NC_037328.1	86035467	86040736	+	5270	66	92	15	5	78	11	131	3	0
GeneID:536793,Name=FXR1,gene_biotype=protein_coding	NC_037328.1	86041583	86121002	-	79420	195	222	59	35	52	53	3232	35	26
GeneID:112448491,Name=TRNAC-ACA,gene=TRNAC-ACA,gene_biotype=tRNA	NC_037328.1	86134558	86134629	-	72	0	0	0	0	0	0	0	0	0
GeneID:534432,Name=CCDC39,gene_biotype=protein_coding	NC_037328.1	86318896	86371093	+	52198	0	2	0	0	0	0	0	0	0
GeneID:512635,Name=TTC14,gene_biotype=protein_coding	NC_037328.1	86372984	86382716	-	9733	21	35	4	5	17	5	85	0	0
GeneID:112447547,Name=LOC112447547,gene=LOC112447547,gene_biotype=lncRNA	NC_037328.1	86382704	86388832	+	6129	0	0	0	0	0	0	2	0	0
GeneID:531027,Name=PEX5L,gene_biotype=protein_coding	NC_037328.1	87028585	87382606	+	354022	5	4	0	0	0	0	0	0	0
GeneID:112447548,Name=LOC112447548,gene=LOC112447548,gene_biotype=lncRNA	NC_037328.1	87172419	87175030	-	2612	0	0	0	0	0	0	0	0	0
GeneID:112448432,Name=TRNAC-ACA,gene=TRNAC-ACA,gene_biotype=tRNA	NC_037328.1	87293706	87293777	+	72	0	0	0	0	0	0	0	0	0
GeneID:100141289,Name=USP13,gene_biotype=protein_coding	NC_037328.1	87351245	87482165	-	130921	13	14	1	1	5	1	1035	25	15
GeneID:338061,Name=NDUFB5,gene_biotype=protein_coding	NC_037328.1	87503554	87518661	-	15108	306	365	58	16	81	34	675	8	12
GeneID:534317,Name=MRPL47,gene_biotype=protein_coding	NC_037328.1	87518793	87539810	+	21018	98	74	16	6	21	20	121	4	0
GeneID:100125416,Name=ACTL6A,gene_biotype=protein_coding	NC_037328.1	87536377	87567798	-	31422	42	80	13	8	34	17	114	11	0
GeneID:525962,Name=GNB4,gene_biotype=protein_coding	NC_037328.1	87648273	87717144	+	68872	60	109	12	3	18	9	168	3	0
GeneID:515180,Name=MFN1,gene_synonym=MFN2	NC_037328.1	87720810	87764841	-	44032	149	165	25	28	70	27	529	10	0
GeneID:523536,Name=ZNF639,gene_biotype=protein_coding	NC_037328.1	87775177	87793706	-	18530	22	30	13	2	5	3	16	0	1
GeneID:539609,Name=KCNMB3,gene_biotype=protein_coding	NC_037328.1	87793394	87891502	+	98109	9	1	0	0	0	0	4	0	0
GeneID:282306,Name=PIK3CA,gene_biotype=protein_coding	NC_037328.1	87871399	87963844	-	92446	85	90	30	8	30	12	189	4	1
GeneID:112448316,Name=LOC112448316,gene=LOC112448316,gene_biotype=snoRNA	NC_037328.1	87924393	87924522	-	130	0	0	0	0	0	0	0	0	0
GeneID:538512,Name=ZMAT3,gene_biotype=protein_coding	NC_037328.1	88005930	88044844	+	38915	14	30	6	6	5	3	33	2	0
GeneID:112448435,Name=TRNAG-UCC,gene=TRNAG-UCC,gene_biotype=tRNA	NC_037328.1	88086390	88086462	+	73	0	0	0	0	0	0	0	0	0
GeneID:112447549,Name=LOC112447549,gene=LOC112447549,gene_biotype=lncRNA	NC_037328.1	88092055	88098171	+	6117	0	0	0	0	0	0	0	0	0
GeneID:534568,Name=KCNMB2,gene_biotype=protein_coding	NC_037328.1	88158068	88671406	-	513339	7	3	0	0	21	1	14	0	0
GeneID:112447626,Name=LOC112447626,gene=LOC112447626,gene_biotype=lncRNA	NC_037328.1	88318172	88321464	+	3293	0	0	0	0	0	1	0	0	0
GeneID:100125761,Name=PLCXD1,88340913	NC_037328.1	88340913	88350182	+	9270	2	0	0	0	16	1	3	0	0
GeneID:100298830,Name=GTPBP6,gene=GTPBP6,gene_biotype=protein_coding	NC_037328.1	88342732	88362404	-	19673	0	0	0	0	0	0	0	0	0
GeneID:100298789,Name=PPP2R3B,gene=PPP2R3B,gene_biotype=protein_coding	NC_037328.1	88367033	88407986	-	40954	0	0	0	0	0	0	0	0	0
GeneID:112446999,Name=LOC112446999,gene=LOC112446999,gene_biotype=lncRNA	NC_037328.1	88721146	88724542	+	3397	0	0	0	0	0	0	0	0	0
GeneID:112448298,Name=LOC112448298,gene=LOC112448298,gene_biotype=snRNA	NC_037328.1	89192312	89192414	+	103	0	0	0	0	0	0	0	0	0
GeneID:104970947,Name=LOC104970947,gene=LOC104970947,gene_biotype=lncRNA	NC_037328.1	89284110	89302631	-	18522	0	0	0	0	0	0	0	0	0
GeneID:104970949,Name=LOC104970949,gene=LOC104970949,gene_biotype=lncRNA	NC_037328.1	89786494	89793843	+	7350	0	0	0	0	0	0	0	0	0
GeneID:112448494,Name=TRNAY-GUA,gene=TRNAY-GUA,gene_biotype=tRNA	NC_037328.1	89802979	89803050	-	72	0	0	0	0	0	0	0	0	0
GeneID:112447662,Name=LOC112447662,gene=LOC112447662,gene_biotype=lncRNA	NC_037328.1	89964603	89966392	+	1790	0	0	0	0	0	0	0	0	0
GeneID:614346,Name=TBL1XR1,gene_biotype=protein_coding	NC_037328.1	90029992	90208445	+	178454	103	93	31	20	62	23	222	2	0
GeneID:112448382,Name=LOC112448382,gene=LOC112448382,gene_biotype=snRNA	NC_037328.1	91392558	91392661	+	104	0	0	0	0	0	0	0	0	0
GeneID:100337356,Name=NAALADL2,gene=NAALADL2,gene_biotype=protein_coding	NC_037328.1	91428524	92992347	-	1563824	124	58	5	31	40	17	111	1	0
GeneID:112448332,Name=LOC112448332,gene=LOC112448332,gene_biotype=snoRNA	NC_037328.1	92346997	92347093	+	97	0	0	0	25	37	16	24	1	0
GeneID:616200,Name=LOC616200,gene=LOC616200,gene_biotype=protein_coding	NC_037328.1	92661084	92661674	+	591	1121	583	137	56	127	76	1053	31	7
GeneID:112448319,Name=LOC112448319,gene=LOC112448319,gene_biotype=snoRNA	NC_037328.1	92738800	92738928	+	129	0	0	0	0	0	0	0	0	0
GeneID:530042,Name=NLGN1,gene_biotype=protein_coding	NC_037328.1	93145361	94102525	-	957165	14	5	1	2	4	2	15	0	0
GeneID:538046,Name=SPATA16,gene=SPATA16,gene_biotype=protein_coding	NC_037328.1	94320177	94597863	+	277687	30	23	0	0	11	3	10	1	0
GeneID:781410,Name=LOC781410,gene=LOC781410,gene_biotype=protein_coding	NC_037328.1	94342072	94342452	-	381	0	0	0	0	0	0	0	0	0
GeneID:112447725,Name=LOC112447725,gene=LOC112447725,gene_biotype=lncRNA	NC_037328.1	94364128	94371566	-	7439	0	0	0	0	0	0	0	0	0
GeneID:504746,Name=ECT2,gene_biotype=protein_coding	NC_037328.1	94709110	94769494	-	60385	1	8	1	1	2	1	26	0	0
GeneID:534212,Name=NCEH1,gene_synonym=AADACL1	NC_037328.1	94818797	94882844	+	64048	62	105	20	0	5	2	193	3	0
GeneID:112447726,Name=LOC112447726,gene=LOC112447726,gene_biotype=lncRNA	NC_037328.1	94945925	94971823	-	25899	0	0	0	0	0	0	0	0	0
GeneID:507215,Name=TNFSF10,gene_synonym=TNLG6A	NC_037328.1	94985267	95001544	+	16278	40	31	3	8	17	8	386	6	0
GeneID:514203,Name=GHSR,gene_biotype=protein_coding	NC_037328.1	95024995	95034668	+	9674	0	0	0	0	0	0	0	0	0
GeneID:101905019,Name=LOC101905019,gene=LOC101905019,gene_biotype=lncRNA	NC_037328.1	95045818	95052168	+	6351	0	0	0	0	0	0	0	0	0
GeneID:615534,Name=FNDC3B,gene_biotype=protein_coding	NC_037328.1	95121236	95479985	-	358750	133	154	27	9	183	37	445	10	16
GeneID:112447727,Name=LOC112447727,gene=LOC112447727,gene_biotype=lncRNA	NC_037328.1	95210751	95218719	+	7969	0	2	0	0	0	0	0	0	0
GeneID:101904810,Name=LOC101904810,gene=LOC101904810,gene_biotype=protein_coding	NC_037328.1	95453901	95455117	-	1217	0	0	0	0	0	0	0	0	0
GeneID:112447728,Name=LOC112447728,gene=LOC112447728,gene_biotype=lncRNA	NC_037328.1	95517398	95550941	-	33544	0	0	0	1	0	0	0	0	0
GeneID:100335300,Name=TMEM212,gene=TMEM212,gene_biotype=protein_coding	NC_037328.1	95630908	95650460	-	19553	0	0	0	0	0	0	2	0	0
GeneID:514554,Name=PLD1,gene_biotype=protein_coding	NC_037328.1	95687024	95963604	+	276581	194	356	74	28	219	104	246	8	1
GeneID:101905533,Name=LOC101905533,gene=LOC101905533,gene_biotype=lncRNA	NC_037328.1	95909838	96021810	-	111973	10	18	5	0	12	5	0	0	0
GeneID:539627,Name=TNIK,gene=TNIK,gene_biotype=protein_coding	NC_037328.1	96021894	96432270	+	410377	47	37	5	4	4	7	237	1	1
GeneID:282357,Name=SLC2A2,gene_biotype=protein_coding	NC_037328.1	96452863	96485584	+	32722	357	372	79	295	733	608	43	3	7
GeneID:506307,Name=EIF5A2,gene_biotype=protein_coding	NC_037328.1	96541095	96557798	+	16704	3	7	2	0	1	0	11	0	0
GeneID:614872,Name=RPL22L1,gene_biotype=protein_coding	NC_037328.1	96572445	96576821	+	4377	9	37	4	4	28	6	51	0	0
GeneID:533046,Name=SLC7A14,gene_biotype=protein_coding	NC_037328.1	96865068	96974743	+	109676	9	11	2	0	0	0	1	0	0
GeneID:112447729,Name=LOC112447729,gene=LOC112447729,gene_biotype=lncRNA	NC_037328.1	96866789	96885342	-	18554	0	0	0	0	0	0	0	0	0
GeneID:508268,Name=CLDN11,gene_biotype=protein_coding	NC_037328.1	96999959	97014887	-	14929	0	1	0	0	1	0	0	0	0
GeneID:527910,Name=SKIL,gene_biotype=protein_coding	NC_037328.1	97032270	97058169	-	25900	49	48	16	7	7	15	100	3	2
GeneID:112448260,Name=LOC112448260,gene=LOC112448260,gene_biotype=protein_coding	NC_037328.1	97057142	97058241	+	1100	0	0	0	0	0	0	0	0	0
GeneID:528478,Name=PRKCI,gene_biotype=protein_coding	NC_037328.1	97094256	97163222	-	68967	53	54	25	4	5	11	49	1	2
GeneID:112448439,Name=TRNAK-CUU,gene=TRNAK-CUU,gene_biotype=tRNA	NC_037328.1	97177158	97177230	+	73	0	0	0	0	0	0	0	0	0
GeneID:534916,Name=PHC3,gene_biotype=protein_coding	NC_037328.1	97196082	97280122	+	84041	53	72	11	7	22	9	148	3	0
GeneID:112447730,Name=LOC112447730,gene=LOC112447730,gene_biotype=lncRNA	NC_037328.1	97247596	97250314	-	2719	0	0	0	0	0	0	0	0	0
GeneID:784906,Name=GPR160,gene=GPR160,gene_biotype=protein_coding	NC_037328.1	97280887	97351070	-	70184	1	5	1	0	0	0	1	0	1
GeneID:112448328,Name=LOC112448328,gene=LOC112448328,gene_biotype=snoRNA	NC_037328.1	97292056	97292182	+	127	8	1	1	85	177	44	132	7	0
GeneID:538938,Name=SEC62,gene_synonym=TLOC1	NC_037328.1	97388346	97421921	-	33576	673	968	187	202	491	186	847	20	0
GeneID:524171,Name=SAMD7,gene=SAMD7,gene_biotype=protein_coding	NC_037328.1	97443587	97458167	-	14581	0	0	0	0	0	0	0	0	0
GeneID:784330,Name=LRRC31,gene=LRRC31,gene_biotype=protein_coding	NC_037328.1	97511914	97541804	+	29891	0	0	0	0	0	0	0	0	0
GeneID:784301,Name=LRRIQ4,gene_biotype=protein_coding	NC_037328.1	97542149	97557519	-	15371	0	0	0	0	0	0	0	0	0
GeneID:112448497,Name=TRNAY-GUA,gene=TRNAY-GUA,gene_biotype=tRNA	NC_037328.1	97560692	97560781	-	90	0	0	0	1	0	0	1	1	0
GeneID:512714,Name=LRRC34,gene=LRRC34,gene_biotype=protein_coding	NC_037328.1	97562925	97581378	+	18454	0	0	0	0	0	0	1	0	0
GeneID:539376,Name=MYNN,gene_biotype=protein_coding	NC_037328.1	97586222	97604210	-	17989	24	43	3	10	21	7	60	1	0
GeneID:509723,Name=ACTRT3,gene_synonym=ARPM1	NC_037328.1	97604099	97609720	+	5622	0	4	4	1	0	1	0	0	0
GeneID:112448499,Name=TRNAV-AAC,gene=TRNAV-AAC,gene_biotype=tRNA	NC_037328.1	97606076	97606148	-	73	0	0	0	0	3	0	0	0	0
GeneID:379035,Name=TERC,gene_synonym=TR	NC_037328.1	97612791	97613232	+	442	67	21	20	1	3	0	57	1	0
GeneID:112448275,Name=LOC112448275,gene=LOC112448275,gene_biotype=snRNA	NC_037328.1	97628926	97629032	-	107	0	0	0	0	0	0	0	0	0
GeneID:107132196,Name=LOC107132196,gene=LOC107132196,gene_biotype=lncRNA	NC_037328.1	97689779	97692623	-	2845	1	0	0	0	0	0	0	0	0
GeneID:112447731,Name=LOC112447731,gene=LOC112447731,gene_biotype=protein_coding	NC_037328.1	97692705	97698694	+	5990	12	2	0	5	0	0	7	0	0
GeneID:532209,Name=MECOM,gene=MECOM,gene_biotype=protein_coding	NC_037328.1	98022920	98348911	+	325992	97	64	12	10	14	6	36	5	1
GeneID:104970974,Name=LOC104970974,gene=LOC104970974,gene_biotype=lncRNA	NC_037328.1	98376300	98398737	-	22438	0	0	0	0	0	0	0	0	0
GeneID:112447000,Name=LOC112447000,gene=LOC112447000,gene_biotype=lncRNA	NC_037328.1	98437399	98443010	-	5612	0	0	0	0	0	0	0	0	0
GeneID:107131228,Name=LOC107131228,gene=LOC107131228,gene_biotype=protein_coding	NC_037328.1	98536877	98711934	-	175058	0	0	0	0	0	0	4	0	0
GeneID:100313267,miRBase:MI0009864,Name=MIR551B,gene_synonym=bta-mir-551b	NC_037328.1	98873841	98873935	-	95	0	0	0	0	0	0	0	0	0
GeneID:100139843,Name=LOC100139843,gene=LOC100139843,gene_biotype=protein_coding	NC_037328.1	99141937	99230565	-	88629	17	8	1	0	0	0	1	0	0
GeneID:538532,Name=GOLIM4,gene_biotype=protein_coding	NC_037328.1	99361784	99445714	+	83931	439	381	41	73	171	59	251	3	0
GeneID:104970976,Name=LOC104970976,gene=LOC104970976,gene_biotype=lncRNA	NC_037328.1	99386189	99404041	-	17853	0	0	0	0	0	0	0	0	0
GeneID:768065,Name=LRRC77,gene_biotype=protein_coding	NC_037328.1	99548888	99579214	-	30327	0	0	1	0	0	0	3	0	0
GeneID:509976,Name=SERPINI1,gene_biotype=protein_coding	NC_037328.1	99659211	99743605	-	84395	100	324	44	0	1	0	33	2	0
GeneID:506411,Name=PDCD10,gene_biotype=protein_coding	NC_037328.1	99744306	99792716	+	48411	56	165	31	27	74	22	148	1	0
GeneID:531076,Name=WDR49,gene=WDR49,gene_biotype=protein_coding	NC_037328.1	99823116	99991866	+	168751	1	1	1	0	0	0	1	0	0
GeneID:519219,Name=SERPINI2,gene_biotype=protein_coding	NC_037328.1	99995832	100031889	+	36058	0	0	0	0	8	1	0	0	0
GeneID:617991,Name=ZBBX,gene=ZBBX,gene_biotype=protein_coding	NC_037328.1	100081590	100206264	+	124675	1	0	0	0	0	0	2	0	0
GeneID:104970977,Name=LOC104970977,gene=LOC104970977,gene_biotype=lncRNA	NC_037328.1	100283840	100287529	+	3690	0	0	0	0	0	0	0	0	0
GeneID:112448365,Name=LOC112448365,gene=LOC112448365,gene_biotype=snRNA	NC_037328.1	100754352	100754459	-	108	0	0	0	0	0	0	0	0	0
GeneID:534616,Name=BCHE,gene_biotype=protein_coding	NC_037328.1	101522670	101601155	+	78486	8	16	0	0	5	1	119	1	0
GeneID:527364,Name=SLITRK3,gene=SLITRK3,gene_biotype=protein_coding	NC_037328.1	102179299	102187839	+	8541	0	0	0	0	0	0	0	0	0
GeneID:504366,Name=SI,gene_biotype=protein_coding	NC_037328.1	102267984	102388515	+	120532	0	0	0	0	0	0	2	0	0
GeneID:112448289,Name=LOC112448289,gene=LOC112448289,gene_biotype=snRNA	NC_037328.1	104019355	104019460	+	106	0	0	0	0	0	0	0	0	0
GeneID:112448440,Name=TRNAS-GGA,gene=TRNAS-GGA,gene_biotype=tRNA	NC_037328.1	104392992	104393064	+	73	0	0	0	0	0	0	0	0	0
GeneID:112448500,Name=TRNAW-CCA,gene=TRNAW-CCA,gene_biotype=tRNA	NC_037328.1	105779329	105779400	-	72	0	0	0	0	0	0	0	0	0
GeneID:525044,Name=OTOL1,gene_biotype=protein_coding	NC_037328.1	105877308	105908063	-	30756	0	0	0	0	0	1	3	0	0
GeneID:780785,Name=SPTSSB,C3orf57	NC_037328.1	106028381	106057302	+	28922	1	0	0	2	11	0	0	0	0
GeneID:509871,Name=NMD3,gene_biotype=protein_coding	NC_037328.1	106150166	106186579	-	36414	71	79	18	16	44	16	232	8	15
GeneID:767844,Name=B3GALNT1,gene_biotype=protein_coding	NC_037328.1	106346343	106378855	+	32513	1	1	1	4	0	0	57	1	0
GeneID:541235,Name=PPM1L,gene_synonym=PP2CE	NC_037328.1	106399686	106727153	-	327468	22	23	5	15	39	11	1220	10	1
GeneID:112447732,Name=LOC112447732,gene=LOC112447732,gene_biotype=lncRNA	NC_037328.1	106463691	106496469	-	32779	0	0	0	0	0	0	0	0	0
GeneID:112448501,Name=TRNAF-GAA,gene=TRNAF-GAA,gene_biotype=tRNA	NC_037328.1	106592310	106592381	-	72	0	0	0	0	0	0	0	0	0
GeneID:104970982,Name=LOC104970982,gene=LOC104970982,gene_biotype=lncRNA	NC_037328.1	106714953	106718153	-	3201	0	0	0	0	0	0	0	0	0
GeneID:539937,Name=ARL14,gene=ARL14,gene_biotype=protein_coding	NC_037328.1	106836726	106839312	-	2587	0	0	0	0	0	0	0	0	0
GeneID:535090,Name=KPNA4,gene_biotype=protein_coding	NC_037328.1	106925312	106985402	+	60091	67	108	21	15	93	48	332	7	0
GeneID:112448335,Name=LOC112448335,gene=LOC112448335,gene_biotype=guide_RNA	NC_037328.1	106970727	106971049	+	323	0	0	0	0	0	0	0	0	0
GeneID:540154,Name=TRIM59,gene_biotype=protein_coding	NC_037328.1	107028114	107044624	+	16511	5	13	0	0	1	4	6	1	0
GeneID:353350,Name=SMC4,gene_synonym=SMC4L1	NC_037328.1	107045175	107078866	-	33692	22	37	4	4	8	1	111	4	0
GeneID:790979,miRBase:MI0004739,Name=MIR16B,MIRN16	NC_037328.1	107073622	107073714	-	93	0	0	0	0	0	0	0	0	0
GeneID:791011,miRBase:MI0005012,Name=MIR15B,MIRN15B	NC_037328.1	107073765	107073862	-	98	0	0	0	0	0	0	0	0	0
GeneID:513583,Name=IFT80,gene_biotype=protein_coding	NC_037328.1	107078906	107210812	+	131907	64	114	17	5	19	5	39	1	19
GeneID:100847848,Name=C1H3orf80,gene=C1H3orf80,gene_biotype=protein_coding	NC_037328.1	107236951	107237779	-	829	0	1	0	0	0	0	0	0	0
GeneID:511229,Name=LOC511229,gene=LOC511229,gene_biotype=protein_coding	NC_037328.1	107385711	107426858	+	41148	13	4	2	1	4	2	37	0	0
GeneID:281856,Name=IL12A,IL12p35	NC_037328.1	107433482	107440180	-	6699	0	0	0	0	0	0	0	0	0
GeneID:535716,Name=SCHIP1,gene_biotype=protein_coding	NC_037328.1	107552328	108435159	-	882832	21	17	3	3	5	3	277	3	3
GeneID:112448502,Name=TRNAE-UUC,gene=TRNAE-UUC,gene_biotype=tRNA	NC_037328.1	107605137	107605208	-	72	0	0	0	0	0	0	0	0	0
GeneID:112448347,Name=LOC112448347,gene=LOC112448347,gene_biotype=snRNA	NC_037328.1	107675238	107675344	-	107	0	0	0	0	0	0	0	0	0
GeneID:101901911,Name=LOC101901911,gene=LOC101901911,gene_biotype=protein_coding	NC_037328.1	108693718	108697298	+	3581	0	0	0	0	0	0	0	0	0
GeneID:508337,Name=MFSD1,gene_biotype=protein_coding	NC_037328.1	108706092	108732564	-	26473	166	244	20	9	59	18	168	2	2
GeneID:510102,Name=RARRES1,gene_biotype=protein_coding	NC_037328.1	108807575	108849587	+	42013	28	50	14	8	62	17	217	4	3
GeneID:513309,Name=GFM1,gene_biotype=protein_coding	NC_037328.1	108852511	108903181	-	50671	212	338	74	47	205	77	367	6	0
GeneID:781644,Name=LXN,gene_biotype=protein_coding	NC_037328.1	108867031	108874757	+	7727	2	3	0	0	0	0	12	0	0
GeneID:533379,Name=MLF1,gene_biotype=protein_coding	NC_037328.1	108907136	108938872	-	31737	9	21	2	1	1	0	882	14	6
GeneID:509437,Name=RSRC1,gene_synonym=SRrp53	NC_037328.1	108966570	109413780	-	447211	130	60	16	25	51	47	207	2	0
GeneID:525900,Name=SHOX2,gene_biotype=protein_coding	NC_037328.1	109417705	109428087	+	10383	0	0	0	0	0	0	12	0	0
GeneID:100337421,Name=VEPH1,gene=VEPH1,gene_biotype=protein_coding	NC_037328.1	110066594	110343443	+	276850	63	66	8	2	8	4	4	0	0
GeneID:541148,Name=PTX3,gene_biotype=protein_coding	NC_037328.1	110158197	110164262	-	6066	2	21	34	0	4	1	17	3	0
GeneID:112448363,Name=LOC112448363,gene=LOC112448363,gene_biotype=snRNA	NC_037328.1	110220176	110220282	+	107	0	0	0	0	0	0	0	0	0
GeneID:112448279,Name=LOC112448279,gene=LOC112448279,gene_biotype=snRNA	NC_037328.1	110430484	110430590	-	107	0	0	0	0	0	0	0	0	0
GeneID:514613,Name=CCNL1,gene_biotype=protein_coding	NC_037328.1	110444536	110462185	+	17650	52	26	14	0	5	1	66	2	0
GeneID:112447734,Name=LOC112447734,gene=LOC112447734,gene_biotype=lncRNA	NC_037328.1	110513723	110517168	-	3446	0	0	0	0	0	0	0	0	0
GeneID:785790,Name=LEKR1,gene=LEKR1,gene_biotype=protein_coding	NC_037328.1	110573954	110779934	-	205981	4	3	2	0	1	0	3	0	2
GeneID:112448441,Name=TRNAW-CCA,gene=TRNAW-CCA,gene_biotype=tRNA	NC_037328.1	110698979	110699051	+	73	0	0	0	0	0	0	0	0	0
GeneID:101902535,Name=LOC101902535,gene=LOC101902535,gene_biotype=lncRNA	NC_037328.1	110784287	110820231	+	35945	0	0	0	0	0	0	0	0	0
GeneID:540975,Name=TIPARP,gene_biotype=protein_coding	NC_037328.1	110928197	110955891	-	27695	30	37	4	1	18	21	99	3	0
GeneID:112448506,Name=TRNAQ-CUG,gene=TRNAQ-CUG,gene_biotype=tRNA	NC_037328.1	111055681	111055752	-	72	0	1	0	0	0	0	4	0	0
GeneID:767980,Name=SSR3,gene_biotype=protein_coding	NC_037328.1	111095801	111111071	+	15271	91	246	56	72	629	127	573	15	17
GeneID:526133,Name=KCNAB1,gene_synonym=Kvbeta1.1	NC_037328.1	111111017	111559800	-	448784	26	39	6	2	1	1	22	0	0
GeneID:112448385,Name=TRNAE-UUC,gene=TRNAE-UUC,gene_biotype=tRNA	NC_037328.1	111155017	111155089	-	73	0	0	0	0	0	0	0	0	0
GeneID:112447737,Name=LOC112447737,gene=LOC112447737,gene_biotype=lncRNA	NC_037328.1	111296335	111304689	+	8355	0	0	0	0	0	0	0	0	0
GeneID:107132205,Name=LOC107132205,gene=LOC107132205,gene_biotype=protein_coding	NC_037328.1	111579592	111662535	-	82944	1	0	0	0	0	0	0	0	0
GeneID:112447736,Name=LOC112447736,gene=LOC112447736,gene_biotype=protein_coding	NC_037328.1	111642648	111645349	-	2702	0	0	0	0	0	0	0	0	0
GeneID:511200,Name=GMPS,gene_biotype=protein_coding	NC_037328.1	111726421	111804777	-	78357	107	173	40	14	76	32	200	4	0
GeneID:112447738,Name=LOC112447738,gene=LOC112447738,gene_biotype=lncRNA	NC_037328.1	111828040	111828754	-	715	0	1	0	4	0	0	0	0	0
GeneID:517797,Name=SLC33A1,gene_biotype=protein_coding	NC_037328.1	111829274	111850037	+	20764	101	162	20	26	287	96	137	2	0
GeneID:507040,Name=C1H3orf33,gene=C1H3orf33,gene_biotype=protein_coding	NC_037328.1	111876346	111902486	+	26141	2	25	0	0	2	1	5	0	0
GeneID:513565,Name=PLCH1,gene=PLCH1,gene_biotype=protein_coding	NC_037328.1	111910689	112168951	+	258263	41	43	3	1	1	0	6	0	0
GeneID:112448386,Name=TRNAG-GCC,gene=TRNAG-GCC,gene_biotype=tRNA	NC_037328.1	112088585	112088657	-	73	0	0	0	0	0	0	0	0	0
GeneID:112447740,Name=LOC112447740,gene=LOC112447740,gene_biotype=lncRNA	NC_037328.1	112305775	112307137	-	1363	0	0	0	0	0	0	0	0	0
GeneID:100847501,Name=LOC100847501,gene=LOC100847501,gene_biotype=lncRNA	NC_037328.1	112307215	112365702	+	58488	26	66	12	0	0	0	2	0	0
GeneID:112447739,Name=LOC112447739,gene=LOC112447739,gene_biotype=protein_coding	NC_037328.1	112365873	112369062	+	3190	4	1	1	4	1	0	9770	31	308
GeneID:112448311,Name=LOC112448311,gene=LOC112448311,gene_biotype=snoRNA	NC_037328.1	112429019	112429155	+	137	0	0	0	0	0	0	0	0	0
GeneID:536741,Name=MME,gene_biotype=protein_coding	NC_037328.1	112478989	112596117	-	117129	1312	4152	608	5	32	4	103	30	0
GeneID:112448442,Name=TRNAK-UUU,gene=TRNAK-UUU,gene_biotype=tRNA	NC_037328.1	112844688	112844760	+	73	7	5	1	2	10	1	14	9	0
GeneID:112448389,Name=TRNAC-GCA,gene=TRNAC-GCA,gene_biotype=tRNA	NC_037328.1	113155197	113155268	-	72	0	0	0	0	0	0	0	0	0
GeneID:530069,Name=GPR149,gene=GPR149,gene_biotype=protein_coding	NC_037328.1	113234250	113321308	+	87059	2	0	0	0	0	0	1	0	0
GeneID:509583,Name=DHX36,gene_biotype=protein_coding	NC_037328.1	113326616	113372709	+	46094	78	144	39	13	50	28	162	4	0
GeneID:531741,Name=ARHGEF26,gene_synonym=SGEF	NC_037328.1	113380925	113520407	-	139483	15	2	0	9	20	2	17	0	0
GeneID:112448391,Name=TRNAG-CCC,gene=TRNAG-CCC,gene_biotype=tRNA	NC_037328.1	114319625	114319697	-	73	0	0	0	0	0	0	0	0	0
GeneID:100299503,Name=LOC100299503,gene=LOC100299503,gene_biotype=protein_coding	NC_037328.1	114370222	114375160	-	4939	110	87	22	8	14	14	186	4	0
GeneID:784133,Name=RAP2B,gene_biotype=protein_coding	NC_037328.1	114554445	114558377	-	3933	7	11	3	1	5	1	25	0	0
GeneID:112448278,Name=LOC112448278,gene=LOC112448278,gene_biotype=snRNA	NC_037328.1	114737058	114737164	-	107	0	0	0	0	0	0	0	0	0
GeneID:112447741,Name=LOC112447741,gene=LOC112447741,gene_biotype=lncRNA	NC_037328.1	114840631	114864063	-	23433	0	0	0	0	0	0	5	4	0
GeneID:281963,Name=P2RY1,gene_synonym=P2Y1	NC_037328.1	114908447	114910097	-	1651	0	3	0	0	1	0	38	7	0
GeneID:112447742,Name=LOC112447742,gene=LOC112447742,gene_biotype=lncRNA	NC_037328.1	114973269	114977685	+	4417	0	0	0	0	1	0	0	0	0
GeneID:781653,Name=MBNL1,gene_biotype=protein_coding	NC_037328.1	115302493	115525002	-	222510	59	154	35	25	115	33	963	14	3
GeneID:102465115,miRBase:MI0021112,Name=MIR1246,mir-1246	NC_037328.1	115884605	115884677	+	73	214	97	6	137	619	162	1218	61	5
GeneID:539622,Name=SUCNR1,gene=SUCNR1,gene_biotype=protein_coding	NC_037328.1	115938562	115949062	-	10501	1	5	1	1	5	1	19	1	0
GeneID:519557,Name=AADAC,gene_biotype=protein_coding	NC_037328.1	116033620	116050034	-	16415	271	289	71	167	462	171	32	1	0
GeneID:782258,Name=LOC782258,gene=LOC782258,gene_biotype=protein_coding	NC_037328.1	116090548	116104337	-	13790	0	1	0	1	2	4	0	0	0
GeneID:528748,Name=LOC528748,gene=LOC528748,gene_biotype=protein_coding	NC_037328.1	116201676	116227629	-	25954	0	0	0	0	1	0	1	0	0
GeneID:523130,Name=LOC523130,gene=LOC523130,gene_biotype=protein_coding	NC_037328.1	116318031	116319565	-	1535	12	16	2	0	7	2	8	0	0
GeneID:537487,Name=IGSF10,gene_biotype=protein_coding	NC_037328.1	116619589	116652023	+	32435	5	10	1	1	1	0	197	0	0
GeneID:538979,Name=MED12L,gene_biotype=protein_coding	NC_037328.1	116653252	117017556	-	364305	48	20	1	3	1	0	5	0	7
GeneID:408007,Name=P2RY12,gene_biotype=protein_coding	NC_037328.1	116694848	116747195	+	52348	4	2	0	2	0	0	19	0	0
GeneID:782774,Name=P2RY13,116756153	NC_037328.1	116756153	116758895	+	2743	0	1	0	1	1	6	19	0	0
GeneID:785030,Name=GPR87,gene_biotype=protein_coding	NC_037328.1	116781560	116798062	+	16503	0	0	0	0	0	0	0	0	0
GeneID:767936,Name=P2RY14,gene_biotype=protein_coding	NC_037328.1	116814055	116880518	+	66464	13	24	2	0	6	0	8	0	0
GeneID:767929,Name=GPR171,gene_biotype=protein_coding	NC_037328.1	116891731	116898985	+	7255	0	0	0	0	0	0	4	0	0
GeneID:538836,Name=CLRN1,gene_biotype=protein_coding	NC_037328.1	117161151	117204819	+	43669	0	0	0	0	0	0	2	0	0
GeneID:112448264,Name=MINDY4B,gene=MINDY4B,gene_biotype=protein_coding	NC_037328.1	117229611	117269527	+	39917	1	0	0	0	0	0	0	0	0
GeneID:785659,Name=SIAH2,gene_biotype=protein_coding	NC_037328.1	117361864	117380744	+	18881	46	74	13	2	13	8	32	2	0
GeneID:112448443,Name=TRNAR-CCU,gene=TRNAR-CCU,gene_biotype=tRNA	NC_037328.1	117392626	117392698	+	73	0	0	0	0	0	0	0	0	0
GeneID:100335773,Name=ERICH6,gene=ERICH6,gene_biotype=protein_coding	NC_037328.1	117433095	117482949	+	49855	9	2	0	0	0	0	0	0	0
GeneID:783831,Name=SELENOT,gene_synonym=SELT	NC_037328.1	117507280	117537602	-	30323	86	292	26	41	121	19	184	1	1
GeneID:614746,Name=EIF2A,gene_biotype=protein_coding	NC_037328.1	117556215	117597949	-	41735	150	183	38	18	151	39	171	17	0
GeneID:112448318,Name=LOC112448318,gene=LOC112448318,gene_biotype=snoRNA	NC_037328.1	117589204	117589335	-	132	0	0	0	0	0	0	0	0	0
GeneID:528100,Name=SERP1,gene_biotype=protein_coding	NC_037328.1	117598268	117600552	+	2285	86	214	46	81	779	209	128	9	0
GeneID:112447743,Name=LOC112447743,gene=LOC112447743,gene_biotype=lncRNA	NC_037328.1	117640632	117646290	-	5659	0	0	0	0	0	0	0	0	0
GeneID:541277,Name=TSC22D2,gene_biotype=protein_coding	NC_037328.1	117666912	117718618	-	51707	44	128	19	8	28	8	150	3	0
GeneID:104971004,Name=LOC104971004,gene=LOC104971004,gene_biotype=lncRNA	NC_037328.1	117745860	117762311	+	16452	0	0	0	0	0	0	0	0	0
GeneID:101905340,Name=LOC101905340,gene=LOC101905340,gene_biotype=lncRNA	NC_037328.1	118128292	118149281	+	20990	0	0	0	0	0	0	1	0	0
GeneID:539034,Name=PFN2,gene_biotype=protein_coding	NC_037328.1	118211474	118220079	+	8606	312	506	121	2	2	4	521	16	3
GeneID:539035,Name=RNF13,gene_biotype=protein_coding	NC_037328.1	118223007	118350696	-	127690	119	188	28	11	64	7	160	1	1
GeneID:785299,Name=ANKUB1,gene=ANKUB1,gene_biotype=protein_coding	NC_037328.1	118365600	118396489	+	30890	15	0	1	0	0	2	0	0	0
GeneID:511081,Name=COMMD2,gene_biotype=protein_coding	NC_037328.1	118403850	118414329	+	10480	52	93	13	2	17	8	113	5	0
GeneID:112448393,Name=TRNAG-CCC,gene=TRNAG-CCC,gene_biotype=tRNA	NC_037328.1	118453004	118453076	-	73	0	0	0	0	0	0	0	0	0
GeneID:104971009,Name=LOC104971009,gene=LOC104971009,gene_biotype=lncRNA	NC_037328.1	118495192	118497345	-	2154	0	0	0	0	0	0	2	0	0
GeneID:614786,Name=WWTR1,gene_biotype=protein_coding	NC_037328.1	118496208	118645507	+	149300	85	112	20	1	8	13	84	5	1
GeneID:507646,Name=TM4SF4,gene_biotype=protein_coding	NC_037328.1	118663092	118690685	-	27594	13	4	1	70	668	180	10	0	0
GeneID:533038,Name=TM4SF1,gene_biotype=protein_coding	NC_037328.1	118809503	118817969	+	8467	179	358	52	2	14	21	199	7	5
GeneID:507280,Name=TM4SF18,gene_biotype=protein_coding	NC_037328.1	118859141	118883979	+	24839	9	23	4	0	3	1	0	0	0
GeneID:112448265,Name=LOC112448265,gene=LOC112448265,gene_biotype=protein_coding	NC_037328.1	118899931	118904787	+	4857	0	0	0	0	0	0	0	0	0
GeneID:526230,Name=LOC526230,gene=LOC526230,gene_biotype=protein_coding	NC_037328.1	118904881	118943960	+	39080	0	0	0	0	1	0	0	0	0
GeneID:514194,Name=CP,gene_biotype=protein_coding	NC_037328.1	118956369	119016682	+	60314	252	562	121	1386	16761	5153	208	37	1
GeneID:112448397,Name=TRNAG-CCC,gene=TRNAG-CCC,gene_biotype=tRNA	NC_037328.1	118958331	118958402	-	72	0	0	0	0	0	0	0	0	0
GeneID:783104,Name=HPS3,gene_biotype=protein_coding	NC_037328.1	119000802	119046102	-	45301	12	18	2	3	5	3	50	0	0
GeneID:539633,Name=HLTF,gene_biotype=protein_coding	NC_037328.1	119074190	119137650	+	63461	219	351	43	12	111	59	140	17	0
GeneID:280812,Name=GYG1,gene_synonym=GYG	NC_037328.1	119150401	119191206	-	40806	33	35	3	2	6	7	566	23	7
GeneID:112447744,Name=LOC112447744,gene=LOC112447744,gene_biotype=lncRNA	NC_037328.1	119166578	119174106	+	7529	0	0	0	0	0	0	0	0	0
GeneID:528454,Name=CPA3,gene_biotype=protein_coding	NC_037328.1	119297395	119329591	-	32197	0	1	0	0	0	2	68	0	0
GeneID:510039,Name=CPB1,gene_synonym=pCPB	NC_037328.1	119339507	119376509	-	37003	0	2	0	0	0	0	0	0	0
GeneID:281607,Name=AGTR1,gene_biotype=protein_coding	NC_037328.1	119465670	119521301	-	55632	6	33	3	2	72	13	101	7	0
GeneID:781192,Name=LOC781192,gene=LOC781192,gene_biotype=lncRNA	NC_037328.1	119714498	119716783	+	2286	0	0	0	0	0	0	0	0	0
GeneID:112448310,Name=LOC112448310,gene=LOC112448310,gene_biotype=snoRNA	NC_037328.1	120180703	120180835	-	133	0	0	0	0	0	0	0	0	0
GeneID:100295922,Name=LOC100295922,gene=LOC100295922,gene_biotype=lncRNA	NC_037328.1	120335711	120337143	-	1433	0	0	0	0	0	0	0	0	0
GeneID:786256,Name=LOC786256,gene=LOC786256,gene_biotype=protein_coding	NC_037328.1	120344787	120345986	-	1200	46	48	7	6	11	4	68	0	0
GeneID:112448399,Name=TRNAC-ACA,gene=TRNAC-ACA,gene_biotype=tRNA	NC_037328.1	120585139	120585211	-	73	0	0	0	0	0	0	0	0	0
GeneID:112447745,Name=LOC112447745,gene=LOC112447745,gene_biotype=lncRNA	NC_037328.1	120888956	120896289	+	7334	0	0	0	0	0	0	0	0	0
GeneID:516827,Name=ZIC1,gene=ZIC1,gene_biotype=protein_coding	NC_037328.1	120896651	120900435	-	3785	0	0	0	0	0	0	46	0	0
GeneID:539312,Name=ZIC4,gene=ZIC4,gene_biotype=protein_coding	NC_037328.1	120900467	120920588	+	20122	1	0	0	0	0	0	13	0	0
GeneID:112448342,Name=LOC112448342,gene=LOC112448342,gene_biotype=snRNA	NC_037328.1	121657262	121657456	+	195	0	0	0	0	0	1	0	0	0
GeneID:521251,Name=PLSCR5,gene_biotype=protein_coding	NC_037328.1	121852641	121878383	+	25743	0	0	0	0	0	0	0	0	0
GeneID:107132207,Name=LOC107132207,gene=LOC107132207,gene_biotype=lncRNA	NC_037328.1	121932357	121946153	-	13797	3	1	0	0	0	0	0	0	0
GeneID:513193,Name=PLSCR2,gene_biotype=protein_coding	NC_037328.1	121946076	121974118	+	28043	97	145	25	9	20	10	151	0	0
GeneID:100125943,Name=PLSCR1,gene_biotype=protein_coding	NC_037328.1	122001997	122092791	+	90795	1	1	1	0	0	0	0	0	0
GeneID:539290,Name=PLSCR4,gene_biotype=protein_coding	NC_037328.1	122257745	122300148	+	42404	32	41	7	5	13	5	84	2	5
GeneID:533642,Name=PLOD2,gene_biotype=protein_coding	NC_037328.1	122349984	122471157	+	121174	14	21	8	0	9	7	124	9	0
GeneID:112448367,Name=LOC112448367,gene=LOC112448367,gene_biotype=snRNA	NC_037328.1	124815435	124815541	+	107	0	0	0	0	0	0	0	0	0
GeneID:509304,Name=C1H3orf58,gene_biotype=protein_coding	NC_037328.1	124866092	124888751	-	22660	23	40	10	10	22	13	128	3	0
GeneID:100847509,Name=LOC100847509,gene=LOC100847509,gene_biotype=lncRNA	NC_037328.1	124888401	124911363	+	22963	13	7	1	2	19	7	16	0	0
GeneID:101906694,Name=LOC101906694,gene=LOC101906694,gene_biotype=lncRNA	NC_037328.1	124914326	125000791	-	86466	0	0	0	0	0	0	0	1	0
GeneID:535743,Name=SLC9A9,gene_biotype=protein_coding	NC_037328.1	125043185	125706585	+	663401	35	35	6	0	11	3	214	7	11
GeneID:112448400,Name=TRNAK-UUU,gene=TRNAK-UUU,gene_biotype=tRNA	NC_037328.1	125329744	125329816	-	73	0	0	0	0	0	0	0	0	0
GeneID:112448401,Name=TRNAM-CAU,gene=TRNAM-CAU,gene_biotype=tRNA	NC_037328.1	125669103	125669175	-	73	0	0	0	0	0	0	0	0	0
GeneID:112447746,Name=LOC112447746,gene=LOC112447746,gene_biotype=lncRNA	NC_037328.1	125778241	125792625	+	14385	0	0	0	0	0	0	0	0	0
GeneID:615978,Name=CHST2,gene_biotype=protein_coding	NC_037328.1	125870582	125875385	-	4804	1	10	1	0	1	2	47	0	0
GeneID:505019,Name=U2SURP,gene=U2SURP,gene_biotype=protein_coding	NC_037328.1	125933311	125986696	-	53386	188	160	36	25	50	12	274	10	0
GeneID:522374,Name=PAQR9,gene_biotype=protein_coding	NC_037328.1	126037134	126042147	+	5014	0	2	1	0	1	0	2	0	0
GeneID:112447750,Name=LOC112447750,gene=LOC112447750,gene_biotype=lncRNA	NC_037328.1	126086105	126120283	-	34179	1	0	0	0	0	1	0	0	0
GeneID:783224,Name=LOC783224,gene=LOC783224,gene_biotype=misc_RNA	NC_037328.1	126128539	126132754	-	4216	57	462	65	49	250	71	13	9	0
GeneID:513618,Name=PCOLCE2,gene_biotype=protein_coding	NC_037328.1	126132532	126231894	+	99363	18	6	0	15	10	11	672	4	0
GeneID:282100,Name=TRPC1,gene_biotype=protein_coding	NC_037328.1	126257858	126320522	-	62665	10	7	0	0	0	0	34	0	0
GeneID:100847999,Name=LOC100847999,gene=LOC100847999,gene_biotype=protein_coding	NC_037328.1	126320426	126393372	+	72947	6	5	0	1	2	0	9	0	0
GeneID:616560,Name=PLS1,gene_synonym=Plastin-1	NC_037328.1	126324595	126452949	-	128355	478	765	160	29	86	76	24	18	1
GeneID:112448445,Name=TRNAG-UCC,gene=TRNAG-UCC,gene_biotype=tRNA	NC_037328.1	126408832	126408904	+	73	0	0	0	0	0	0	0	0	0
GeneID:504869,Name=ATR,gene=ATR,gene_biotype=protein_coding	NC_037328.1	126471466	126592060	+	120595	39	31	18	3	12	13	23	1	0
GeneID:540834,Name=XRN1,gene_biotype=protein_coding	NC_037328.1	126592169	126705441	+	113273	51	38	7	5	19	9	320	1	4
GeneID:616031,Name=GK5,gene_biotype=protein_coding	NC_037328.1	126736159	126820687	+	84529	69	22	8	170	226	94	46	0	0
GeneID:506114,Name=TFDP2,gene_biotype=protein_coding	NC_037328.1	126827531	127032524	+	204994	63	49	8	5	6	4	232	8	0
GeneID:511302,Name=LOC511302,gene=LOC511302,gene_biotype=protein_coding,partial=true,start_range=.,127035389	NC_037328.1	127035389	127035912	+	524	24	176	30	9	85	36	28	3	0
GeneID:532844,Name=ATP1B3,gene_biotype=protein_coding	NC_037328.1	127050089	127096768	-	46680	24	45	8	75	177	73	77	1	0
GeneID:281802,Name=GRK7,gene_synonym=GPRK7	NC_037328.1	127145166	127185456	-	40291	0	0	0	0	0	0	2	0	0
GeneID:515595,Name=RNF7,gene_biotype=protein_coding	NC_037328.1	127214845	127222231	-	7387	7	35	3	2	34	0	123	0	5
GeneID:104968752,Name=LOC104968752,gene=LOC104968752,gene_biotype=protein_coding	NC_037328.1	127227743	127288574	-	60832	0	0	0	0	0	0	1	0	0
GeneID:112448294,Name=LOC112448294,gene=LOC112448294,gene_biotype=snRNA	NC_037328.1	127247398	127247499	+	102	0	0	0	0	0	0	0	0	0
GeneID:533491,Name=RASA2,gene_biotype=protein_coding	NC_037328.1	127342940	127469481	-	126542	29	31	8	0	1	4	12	0	0
GeneID:539843,Name=ZBTB38,gene=ZBTB38,gene_biotype=protein_coding	NC_037328.1	127530717	127669828	-	139112	199	207	34	13	35	16	311	5	5
GeneID:104971030,Name=LOC104971030,gene=LOC104971030,gene_biotype=lncRNA	NC_037328.1	127590177	127602260	+	12084	0	0	0	0	0	0	0	0	0
GeneID:537248,Name=PXYLP1,gene=PXYLP1,gene_biotype=protein_coding	NC_037328.1	127686768	127777287	-	90520	7	7	2	1	14	0	8	0	0
GeneID:112447795,Name=LOC112447795,gene=LOC112447795,gene_biotype=lncRNA	NC_037328.1	127725804	127738689	+	12886	0	0	0	0	0	0	0	0	0
GeneID:107133460,Name=LOC107133460,gene=LOC107133460,gene_biotype=lncRNA	NC_037328.1	127780941	127800485	-	19545	0	0	0	0	0	0	0	0	0
GeneID:104971033,Name=LOC104971033,gene=LOC104971033,gene_biotype=lncRNA	NC_037328.1	127811888	127829316	-	17429	0	0	0	0	0	0	0	0	0
GeneID:512922,Name=SPSB4,gene_biotype=protein_coding	NC_037328.1	127831472	127918142	-	86671	1	0	0	0	0	0	4	0	0
GeneID:112447002,Name=LOC112447002,gene=LOC112447002,gene_biotype=lncRNA	NC_037328.1	127936699	127958103	-	21405	2	0	0	0	0	0	0	0	0
GeneID:510392,Name=SLC25A36,gene_biotype=protein_coding	NC_037328.1	128006580	128042647	-	36068	64	57	11	1	6	0	151	2	0
GeneID:520038,Name=TRIM42,gene=TRIM42,gene_biotype=protein_coding	NC_037328.1	128258495	128288622	-	30128	0	0	0	0	0	0	0	0	0
GeneID:530999,Name=CLSTN2,gene_biotype=protein_coding	NC_037328.1	128383077	129107976	-	724900	9	32	1	0	4	0	33	2	3
GeneID:101907823,Name=LOC101907823,gene=LOC101907823,gene_biotype=lncRNA	NC_037328.1	128527396	128559020	+	31625	0	0	0	0	0	0	56	0	0
GeneID:112448327,Name=LOC112448327,gene=LOC112448327,gene_biotype=snoRNA	NC_037328.1	129418733	129418862	+	130	14	20	1	12	15	17	61	1	0
GeneID:537379,Name=RBP1,gene_synonym=CRBP1	NC_037328.1	129556754	129583703	+	26950	175	335	94	16	43	18	120	5	0
GeneID:616639,Name=RBP2,gene_biotype=protein_coding	NC_037328.1	129620246	129651655	+	31410	358	956	127	0	1	0	4	3	0
GeneID:112448321,Name=LOC112448321,gene=LOC112448321,gene_biotype=snoRNA	NC_037328.1	129645565	129645693	-	129	0	0	0	0	0	0	0	0	0
GeneID:281706,Name=COPB2,gene_biotype=protein_coding	NC_037328.1	129707549	129740550	+	33002	402	518	118	105	367	206	846	22	22
GeneID:532044,Name=MRPS22,gene_biotype=protein_coding	NC_037328.1	129741106	129754516	-	13411	44	86	14	10	72	19	106	6	0
GeneID:112448449,Name=TRNAG-CCC,gene=TRNAG-CCC,gene_biotype=tRNA	NC_037328.1	129801900	129801972	+	73	0	0	0	0	0	0	0	0	0
GeneID:112447798,Name=LOC112447798,gene=LOC112447798,gene_biotype=lncRNA	NC_037328.1	129834274	129975697	-	141424	1	2	0	1	1	0	0	0	0
GeneID:112448403,Name=TRNAC-GCA,gene=TRNAC-GCA,gene_biotype=tRNA	NC_037328.1	129875972	129876044	-	73	0	0	0	0	0	0	0	0	0
GeneID:616668,Name=PRR23B,gene=PRR23B,gene_biotype=protein_coding	NC_037328.1	130032779	130033868	+	1090	0	0	0	0	0	0	0	0	0
GeneID:616673,Name=PRR23A,gene=PRR23A,gene_biotype=protein_coding	NC_037328.1	130056720	130058343	+	1624	0	0	0	0	0	0	0	0	0
GeneID:783600,Name=LOC783600,gene=LOC783600,gene_biotype=protein_coding	NC_037328.1	130081795	130093512	-	11718	0	0	0	0	0	0	0	0	0
GeneID:616710,Name=PRR23A,gene=PRR23A,gene_biotype=protein_coding	NC_037328.1	130113029	130114856	+	1828	0	0	0	0	0	0	0	0	0
GeneID:281770,Name=FOXL2,gene_biotype=protein_coding	NC_037328.1	130182717	130188558	+	5842	0	0	0	0	0	0	0	0	1
GeneID:112448450,Name=TRNAW-CCA,gene=TRNAW-CCA,gene_biotype=tRNA	NC_037328.1	130216502	130216573	+	72	0	0	0	0	0	0	0	0	0
GeneID:517948,Name=PIK3CB,PI3Kbeta	NC_037328.1	130293134	130472292	+	179159	99	92	12	4	15	1	47	2	0
GeneID:616795,Name=FAIM,gene_biotype=protein_coding	NC_037328.1	130488923	130505390	-	16468	49	86	13	1	1	1	21	1	0
GeneID:100301027,Name=CEP70,gene=CEP70,gene_biotype=protein_coding	NC_037328.1	130505324	130599056	+	93733	176	308	56	21	121	26	91	4	0
GeneID:530157,Name=ESYT3,gene=ESYT3,gene_biotype=protein_coding	NC_037328.1	130575560	130664309	-	88750	0	0	0	1	0	0	2	0	1
GeneID:107132213,Name=LOC107132213,gene=LOC107132213,gene_biotype=lncRNA	NC_037328.1	130600344	130605188	+	4845	0	0	0	0	0	0	0	0	0
GeneID:112448451,Name=TRNAG-CCC,gene=TRNAG-CCC,gene_biotype=tRNA	NC_037328.1	130652088	130652160	+	73	0	0	0	0	0	0	0	0	0
GeneID:540803,Name=MRAS,gene_biotype=protein_coding	NC_037328.1	130707101	130774015	-	66915	11	8	3	5	11	1	14	0	0
GeneID:513348,Name=NME9,gene_synonym=TXNDC6	NC_037328.1	130793213	130816816	+	23604	0	0	0	0	0	0	0	0	0
GeneID:539591,Name=ARMC8,gene_biotype=protein_coding	NC_037328.1	130821872	130931596	-	109725	72	36	8	6	9	7	265	13	0
GeneID:112447825,Name=LOC112447825,gene=LOC112447825,gene_biotype=lncRNA	NC_037328.1	130931227	130931684	+	458	0	0	0	0	0	0	0	0	0
GeneID:530188,Name=DBR1,gene_biotype=protein_coding	NC_037328.1	130943008	130954972	+	11965	21	47	13	3	22	8	46	4	0
GeneID:540795,Name=A4GNT,gene_biotype=protein_coding	NC_037328.1	131001373	131011820	+	10448	0	0	0	0	0	0	0	0	0
GeneID:512800,Name=DZIP1L,gene=DZIP1L,gene_biotype=protein_coding	NC_037328.1	131015001	131071624	+	56624	55	69	4	0	3	0	23	0	0
GeneID:511460,Name=CLDN18,gene_biotype=protein_coding	NC_037328.1	131112876	131141738	-	28863	0	0	0	0	0	0	0	0	0
GeneID:112448452,Name=TRNAC-GCA,gene=TRNAC-GCA,gene_biotype=tRNA	NC_037328.1	131183443	131183514	+	72	0	0	0	0	0	0	0	0	0
GeneID:107132214,Name=LOC107132214,gene=LOC107132214,gene_biotype=protein_coding	NC_037328.1	131366469	131377254	+	10786	0	0	0	0	0	0	0	0	0
GeneID:504604,Name=SOX14,gene_biotype=protein_coding	NC_037328.1	131371915	131372637	-	723	0	0	0	0	0	0	0	0	0
GeneID:112448406,Name=TRNAG-CCC,gene=TRNAG-CCC,gene_biotype=tRNA	NC_037328.1	131660535	131660607	-	73	0	0	0	0	0	0	0	0	0
GeneID:112448286,Name=LOC112448286,gene=LOC112448286,gene_biotype=snRNA	NC_037328.1	132144592	132144697	+	106	0	0	0	0	0	0	0	0	0
GeneID:534581,Name=IL20RB,gene_biotype=protein_coding	NC_037328.1	132167383	132207262	-	39880	0	2	0	0	0	0	2	0	0
GeneID:536154,Name=NCK1,gene_biotype=protein_coding	NC_037328.1	132211659	132292949	-	81291	103	195	36	43	93	45	213	5	0
GeneID:100847791,Name=LOC100847791,gene=LOC100847791,gene_biotype=lncRNA	NC_037328.1	132293027	132307116	+	14090	0	1	0	0	1	0	3	0	0
GeneID:511543,Name=SLC35G2,gene_synonym=TMEM22	NC_037328.1	132298306	132334597	-	36292	6	5	1	0	5	0	2	0	0
GeneID:112447834,Name=LOC112447834,gene=LOC112447834,gene_biotype=lncRNA	NC_037328.1	132332773	132333968	+	1196	0	0	0	0	0	0	0	0	0
GeneID:539234,Name=STAG1,gene=STAG1,gene_biotype=protein_coding	NC_037328.1	132419364	132924458	+	505095	153	107	25	16	51	16	428	6	16
GeneID:515902,Name=PCCB,gene_biotype=protein_coding	NC_037328.1	132929059	133024300	-	95242	921	1420	226	67	352	161	301	16	1
GeneID:525740,Name=MSL2,gene=MSL2,gene_biotype=protein_coding	NC_037328.1	133083281	133116085	+	32805	39	32	5	3	7	3	102	0	0
GeneID:787607,Name=PPP2R3A,gene=PPP2R3A,gene_biotype=protein_coding	NC_037328.1	133116972	133350024	-	233053	182	116	32	11	12	3	439	9	2
GeneID:112448276,Name=LOC112448276,gene=LOC112448276,gene_biotype=snRNA	NC_037328.1	133843911	133844014	-	104	0	0	0	0	0	0	0	0	0
GeneID:534731,Name=EPHB1,gene_biotype=protein_coding	NC_037328.1	134087021	134553122	-	466102	22	2	0	1	11	10	11	1	0
GeneID:101903894,Name=KY,gene=KY,gene_biotype=protein_coding	NC_037328.1	134699347	134745982	+	46636	0	0	0	0	0	0	16	0	0
GeneID:521932,Name=CEP63,gene=CEP63,gene_biotype=protein_coding	NC_037328.1	134765156	134839171	-	74016	41	42	8	2	22	13	122	0	0
GeneID:614347,Name=ANAPC13,gene_biotype=protein_coding	NC_037328.1	134839356	134845010	+	5655	70	226	18	10	96	18	233	3	8
GeneID:538514,Name=AMOTL2,gene=AMOTL2,gene_biotype=protein_coding	NC_037328.1	134947949	134965878	+	17930	77	120	6	4	40	12	277	4	0
GeneID:781353,Name=RYK,gene=RYK,gene_biotype=protein_coding	NC_037328.1	135082738	135191086	+	108349	9	13	3	1	6	4	14	0	0
GeneID:112448407,Name=TRNAG-CCC,gene=TRNAG-CCC,gene_biotype=tRNA	NC_037328.1	135306377	135306448	-	72	0	0	0	0	0	0	0	0	0
GeneID:282468,Name=SLCO2A1,gene_synonym=SLC21A2	NC_037328.1	135336890	135423994	+	87105	33	55	6	0	1	0	30	2	0
GeneID:526526,Name=RAB6B,gene_biotype=protein_coding	NC_037328.1	135468728	135526457	+	57730	0	1	0	0	0	0	3	0	0
GeneID:280705,Name=TF,gene_biotype=protein_coding	NC_037328.1	135579069	135618070	-	39002	1209	1814	293	11838	36396	16149	2270	105	14
GeneID:525947,Name=LOC525947,gene_biotype=protein_coding	NC_037328.1	135642578	135686430	-	43853	195	399	35	112	494	283	34	6	3
GeneID:540574,Name=TOPBP1,gene_biotype=protein_coding	NC_037328.1	135753523	135824536	+	71014	36	54	16	2	35	14	84	2	0
GeneID:504871,Name=CDV3,gene_biotype=protein_coding	NC_037328.1	135867529	135881792	-	14264	378	851	123	30	112	52	231	10	3
GeneID:112448307,Name=LOC112448307,gene=LOC112448307,gene_biotype=snoRNA	NC_037328.1	135910534	135910669	+	136	0	0	0	0	0	0	0	0	0
GeneID:281645,Name=BFSP2,gene_biotype=protein_coding	NC_037328.1	135950794	136027701	-	76908	1	3	2	20	6	1	27	0	0
GeneID:511034,Name=TMEM108,gene_biotype=protein_coding	NC_037328.1	136031263	136418970	-	387708	6	5	2	1	1	0	12	1	0
GeneID:507522,Name=NPHP3,gene_biotype=protein_coding	NC_037328.1	136814790	136871125	+	56336	37	37	17	5	14	7	28	0	0
GeneID:509292,Name=UBA5,gene_biotype=protein_coding	NC_037328.1	136872751	136905496	-	32746	131	246	56	10	100	30	158	3	0
GeneID:526956,Name=ACAD11,gene_biotype=protein_coding	NC_037328.1	136906077	137025113	+	119037	303	441	82	59	233	123	84	2	0
GeneID:281672,Name=ACKR4,gene_synonym=CCRL1	NC_037328.1	136981285	136986576	-	5292	6	6	0	1	6	0	54	0	0
GeneID:504472,Name=DNAJC13,gene_biotype=protein_coding	NC_037328.1	137051554	137215359	-	163806	178	209	30	12	27	15	137	12	4
GeneID:112447887,Name=LOC112447887,gene=LOC112447887,gene_biotype=lncRNA	NC_037328.1	137212621	137266034	+	53414	5	2	1	0	1	3	2	0	0
GeneID:504700,Name=ACPP,gene_biotype=protein_coding	NC_037328.1	137242211	137294439	-	52229	11	48	15	1	7	2	6	1	0
GeneID:112448460,Name=TRNAC-ACA,gene=TRNAC-ACA,gene_biotype=tRNA	NC_037328.1	137595943	137596014	+	72	0	0	0	0	0	0	0	0	0
GeneID:782861,Name=CPNE4,gene=CPNE4,gene_biotype=protein_coding	NC_037328.1	137662011	138346383	+	684373	19	11	5	0	14	2	28	0	0
GeneID:112448410,Name=TRNAS-GCU,gene=TRNAS-GCU,gene_biotype=tRNA	NC_037328.1	137683822	137683893	-	72	0	0	0	0	0	0	0	0	0
GeneID:100313402,miRBase:MI0011297,Name=MIR2288,gene_synonym=bta-mir-2288	NC_037328.1	137823482	137823558	-	77	0	0	0	0	0	0	0	0	0
GeneID:614906,Name=MRPL3,gene_biotype=protein_coding	NC_037328.1	138384515	138441535	+	57021	126	145	18	10	58	15	164	0	0
GeneID:104971058,Name=LOC104971058,gene=LOC104971058,gene_biotype=lncRNA	NC_037328.1	138481338	138501100	+	19763	1	0	0	0	0	0	0	0	0
GeneID:512320,Name=NUDT16,gene_biotype=protein_coding	NC_037328.1	138548856	138550443	-	1588	21	28	5	4	4	0	36	0	0
GeneID:614924,Name=NEK11,gene=NEK11,gene_biotype=protein_coding	NC_037328.1	138564296	138838235	-	273940	10	7	3	0	0	1	1	0	0
GeneID:112448300,Name=LOC112448300,gene=LOC112448300,gene_biotype=snRNA	NC_037328.1	138585598	138585704	+	107	0	0	0	0	0	0	0	0	0
GeneID:101905341,Name=ASTE1,gene=ASTE1,gene_biotype=protein_coding	NC_037328.1	138838271	138861642	+	23372	10	17	3	1	12	4	17	0	0
GeneID:327663,Name=ATP2C1,gene_synonym=SPCA	NC_037328.1	138870226	139025977	-	155752	74	142	25	17	63	15	214	3	1
GeneID:614817,Name=PSMG1,gene_biotype=protein_coding	NC_037328.1	139225713	139238322	-	12610	39	106	32	9	26	5	103	0	0
GeneID:540661,Name=BRWD1,gene_biotype=protein_coding	NC_037328.1	139238832	139362519	-	123688	86	109	17	14	35	15	244	9	0
GeneID:614915,Name=HMGN1,gene_biotype=protein_coding	NC_037328.1	139406039	139412414	-	6376	210	344	65	17	133	39	134	3	1
GeneID:534913,Name=LOC534913,gene_biotype=protein_coding	NC_037328.1	139422502	139434040	-	11539	21	18	2	0	8	1	21	0	0
GeneID:509739,Name=WRB,gene_biotype=protein_coding	NC_037328.1	139443018	139458044	+	15027	36	44	4	6	16	0	40	1	0
GeneID:781766,Name=LCA5L,gene_biotype=protein_coding	NC_037328.1	139470604	139512514	-	41911	0	0	0	0	0	0	0	0	0
GeneID:112448323,Name=LOC112448323,gene=LOC112448323,gene_biotype=snoRNA	NC_037328.1	139492034	139492103	-	70	0	0	0	0	0	0	0	0	0
GeneID:112448325,Name=LOC112448325,gene=LOC112448325,gene_biotype=snoRNA	NC_037328.1	139492233	139492312	-	80	0	0	0	0	0	0	0	0	0
GeneID:617797,Name=SH3BGR,gene_biotype=protein_coding	NC_037328.1	139528801	139600036	+	71236	36	61	18	4	7	1	4599	26	18
GeneID:112448348,Name=LOC112448348,gene=LOC112448348,gene_biotype=snRNA	NC_037328.1	139576258	139576364	-	107	0	0	0	0	0	0	0	0	0
GeneID:614873,Name=B3GALT5,gene=B3GALT5,gene_biotype=protein_coding	NC_037328.1	139708477	139754562	+	46086	0	6	0	10	24	12	8	0	0
GeneID:511594,Name=IGSF5,gene_biotype=protein_coding	NC_037328.1	139827193	139881435	+	54243	117	239	39	17	41	19	1	0	0
GeneID:768324,Name=PCP4,gene_biotype=protein_coding	NC_037328.1	139937242	140005764	+	68523	1	1	0	0	0	0	1	0	0
GeneID:100337016,Name=DSCAM,gene=DSCAM,gene_biotype=protein_coding	NC_037328.1	140132010	140822476	-	690467	3	1	1	0	3	1	4	0	0
GeneID:112448379,Name=LOC112448379,gene=LOC112448379,gene_biotype=snRNA	NC_037328.1	140670100	140670206	-	107	0	0	0	0	0	0	0	0	0
GeneID:112448000,Name=LOC112448000,gene=LOC112448000,gene_biotype=lncRNA	NC_037328.1	141100471	141121910	-	21440	4	0	0	0	5	0	0	0	0
GeneID:104970303,Name=LOC104970303,gene=LOC104970303,gene_biotype=lncRNA	NC_037328.1	141162862	141218278	-	55417	0	0	0	0	0	0	0	0	0
GeneID:534774,Name=BACE2,gene_biotype=protein_coding	NC_037328.1	141381597	141487147	+	105551	16	20	8	2	3	9	32	0	0
GeneID:514701,Name=FAM3B,gene=FAM3B,gene_biotype=protein_coding	NC_037328.1	141551078	141618893	+	67816	0	1	0	1	0	0	0	0	0
GeneID:101907799,Name=LOC101907799,gene=LOC101907799,gene_biotype=lncRNA	NC_037328.1	141617179	141620925	-	3747	0	0	0	1	0	0	5	0	0
GeneID:280873,Name=MX2,gene_biotype=protein_coding	NC_037328.1	141621098	141658226	+	37129	21	2	0	17	11	0	161	0	0
GeneID:280872,Name=MX1,Mx1B	NC_037328.1	141668304	141706501	+	38198	279	48	18	147	204	39	795	5	0
GeneID:511037,Name=TMPRSS2,gene_biotype=protein_coding	NC_037328.1	141711586	141758108	-	46523	16	43	3	1	2	0	0	2	0
GeneID:783811,Name=LOC783811,gene=LOC783811,gene_biotype=protein_coding	NC_037328.1	141861889	141862611	+	723	0	0	0	0	0	0	0	0	0
GeneID:782628,Name=LOC782628,gene=LOC782628,gene_biotype=protein_coding	NC_037328.1	141872516	141872892	+	377	0	0	0	0	0	0	0	0	0
GeneID:508668,Name=RIPK4,gene_biotype=protein_coding	NC_037328.1	142011077	142037290	-	26214	49	46	10	5	3	2	2	0	0
GeneID:514566,Name=PRDM15,gene=PRDM15,gene_biotype=protein_coding	NC_037328.1	142064588	142132874	-	68287	17	12	3	0	3	1	11	0	0
GeneID:529537,Name=C2CD2,gene_biotype=protein_coding	NC_037328.1	142142974	142204636	-	61663	9	26	2	1	3	0	14	0	0
GeneID:510136,Name=ZBTB21,gene_synonym=ZNF295	NC_037328.1	142233413	142253692	-	20280	1	8	2	8	10	6	9	0	0
GeneID:524189,Name=UMODL1,gene=UMODL1,gene_biotype=protein_coding	NC_037328.1	142327970	142405442	+	77473	0	5	0	3	20	2	5	0	0
GeneID:510745,Name=ABCG1,gene_biotype=protein_coding	NC_037328.1	142488608	142554261	+	65654	12	8	0	0	2	0	24	1	0
GeneID:112448002,Name=LOC112448002,gene=LOC112448002,gene_biotype=lncRNA	NC_037328.1	142518791	142521560	-	2770	0	0	0	0	0	0	2	0	0
GeneID:517889,Name=TFF3,gene_biotype=protein_coding	NC_037328.1	142565465	142569246	-	3782	0	0	0	0	0	0	0	0	0
GeneID:616105,Name=TFF2,gene_biotype=protein_coding	NC_037328.1	142614739	142618005	-	3267	0	0	0	0	0	0	0	0	0
GeneID:112448003,Name=LOC112448003,gene=LOC112448003,gene_biotype=lncRNA	NC_037328.1	142628384	142631186	+	2803	0	0	0	0	0	0	0	0	0
GeneID:100301237,Name=TFF1,gene=TFF1,gene_biotype=protein_coding	NC_037328.1	142630135	142634596	-	4462	6	0	0	0	0	0	0	0	0
GeneID:537914,Name=TMPRSS3,gene_biotype=protein_coding	NC_037328.1	142660182	142680495	-	20314	0	0	0	0	0	0	0	0	0
GeneID:514555,Name=UBASH3A,gene_biotype=protein_coding	NC_037328.1	142694908	142740684	+	45777	4	3	0	1	7	0	35	0	0
GeneID:514556,Name=RSPH1,gene_synonym=TSGA2	NC_037328.1	142759178	142772538	-	13361	3	2	1	0	0	0	4	0	0
GeneID:511558,Name=SLC37A1,gene=SLC37A1,gene_biotype=protein_coding	NC_037328.1	142772300	142873917	+	101618	2	8	0	1	5	1	7	0	0
GeneID:101905728,Name=LOC101905728,gene=LOC101905728,gene_biotype=lncRNA	NC_037328.1	142898081	142899020	+	940	0	0	0	0	0	0	0	0	0
GeneID:511665,Name=PDE9A,gene=PDE9A,gene_biotype=protein_coding	NC_037328.1	142930610	143034892	+	104283	13	11	3	2	4	0	27	0	0
GeneID:508051,Name=WDR4,gene_biotype=protein_coding	NC_037328.1	143086930	143107566	-	20637	2	6	1	1	1	0	6	0	0
GeneID:327717,Name=NDUFV3,gene_biotype=protein_coding	NC_037328.1	143120340	143131757	+	11418	117	279	41	29	51	43	144	2	0
GeneID:533382,Name=PKNOX1,gene_biotype=protein_coding	NC_037328.1	143160262	143204711	+	44450	19	9	0	1	0	0	23	1	0
GeneID:101906110,Name=LOC101906110,gene=LOC101906110,gene_biotype=lncRNA	NC_037328.1	143207109	143210469	+	3361	0	0	0	0	0	0	0	0	0
GeneID:514525,Name=CBS,gene_biotype=protein_coding	NC_037328.1	143219500	143242495	-	22996	670	1045	277	36	167	99	33	8	2
GeneID:101906172,Name=LOC101906172,gene=LOC101906172,gene_biotype=lncRNA	NC_037328.1	143242608	143261910	+	19303	0	0	0	0	0	0	0	0	0
GeneID:512680,Name=U2AF1,gene_biotype=protein_coding	NC_037328.1	143261989	143274995	-	13007	148	231	58	21	143	53	312	6	0
GeneID:281718,Name=CRYAA,gene_biotype=protein_coding	NC_037328.1	143317096	143319923	+	2828	0	0	0	0	0	0	0	0	0
GeneID:112448267,Name=LOC112448267,gene=LOC112448267,gene_biotype=protein_coding	NC_037328.1	143446448	143448311	+	1864	0	0	0	0	0	0	0	0	0
GeneID:100337254,Name=SIK1,gene=SIK1,gene_biotype=protein_coding	NC_037328.1	143512561	143523982	-	11422	21	39	4	0	7	4	110	5	21
GeneID:112448004,Name=LOC112448004,gene=LOC112448004,gene_biotype=lncRNA	NC_037328.1	143567581	143578249	+	10669	0	0	0	0	0	0	0	0	0
GeneID:617142,Name=HSF2BP,gene_biotype=protein_coding	NC_037328.1	143641658	143729079	-	87422	6	2	1	0	3	0	14	0	0
GeneID:510240,Name=RRP1B,gene=RRP1B,gene_biotype=protein_coding	NC_037328.1	143729118	143755972	+	26855	28	18	12	0	8	1	74	2	0
GeneID:514168,Name=PDXK,gene_biotype=protein_coding	NC_037328.1	143782398	143813208	+	30811	43	107	26	13	18	3	83	0	0
GeneID:514170,Name=CSTB,gene_biotype=protein_coding	NC_037328.1	143819485	143823722	-	4238	65	152	26	3	17	9	36	2	0
GeneID:512805,Name=CSTB,gene_biotype=protein_coding	NC_037328.1	143846935	143850386	-	3452	108	322	48	14	38	24	73	4	2
GeneID:512925,Name=RRP1,gene_synonym=D21S2056E	NC_037328.1	143850737	143874776	+	24040	56	65	10	15	9	3	46	1	0
GeneID:506607,Name=AGPAT3,143996689	NC_037328.1	143996689	144025714	+	29026	149	235	35	12	34	9	102	1	10
GeneID:521387,Name=TRAPPC10,gene_synonym=TMEM1	NC_037328.1	144058243	144132832	+	74590	13	24	9	3	4	2	45	1	0
GeneID:514336,Name=PWP2,gene=PWP2,gene_biotype=protein_coding	NC_037328.1	144134074	144147952	+	13879	14	19	20	3	24	11	23	0	4
GeneID:514335,Name=GATD3A,ES1	NC_037328.1	144149286	144158061	+	8776	356	403	61	49	197	59	326	3	5
GeneID:112448005,Name=LOC112448005,gene=LOC112448005,gene_biotype=lncRNA	NC_037328.1	144168952	144173955	-	5004	0	1	0	0	0	0	0	0	0
GeneID:507857,Name=ICOSLG,gene=ICOSLG,gene_biotype=protein_coding	NC_037328.1	144223180	144234822	-	11643	19	11	3	1	0	0	79	9	7
GeneID:613785,Name=DNMT3L,gene=DNMT3L,gene_biotype=protein_coding	NC_037328.1	144242276	144256972	-	14697	0	0	0	0	0	0	0	0	0
GeneID:784775,Name=AIRE,gene=AIRE,gene_biotype=protein_coding	NC_037328.1	144287962	144298418	+	10457	0	0	0	0	0	0	0	0	0
GeneID:508683,Name=PFKL,PFK-L	NC_037328.1	144308777	144335971	+	27195	91	178	45	19	67	30	271	4	6
GeneID:518967,Name=C1H21orf2,gene_biotype=protein_coding	NC_037328.1	144340637	144352210	-	11574	4	10	0	0	7	2	9	1	0
GeneID:508029,Name=TRPM2,gene=TRPM2,gene_biotype=protein_coding	NC_037328.1	144361181	144412604	+	51424	9	6	0	11	12	5	41	0	0
GeneID:506054,Name=LRRC3,gene_biotype=protein_coding	NC_037328.1	144424403	144426738	+	2336	0	1	0	5	23	4	1	1	0
GeneID:100335468,Name=TSPEAR,gene_biotype=protein_coding	NC_037328.1	144441578	144619108	-	177531	2	0	0	0	1	0	6	0	0
GeneID:783371,Name=KRTAP10-11,gene=KRTAP10-11,gene_biotype=protein_coding	NC_037328.1	144469448	144470541	-	1094	0	0	0	0	0	0	0	0	0
GeneID:112448006,Name=LOC112448006,gene=LOC112448006,gene_biotype=protein_coding	NC_037328.1	144481706	144482422	-	717	0	0	0	0	0	0	0	0	0
GeneID:783495,Name=KRTAP10-2,gene_biotype=protein_coding	NC_037328.1	144489700	144490775	-	1076	0	0	0	0	0	0	0	0	0
GeneID:100300014,Name=LOC100300014,gene=LOC100300014,gene_biotype=protein_coding	NC_037328.1	144498435	144499274	-	840	0	0	0	0	0	0	0	0	0
GeneID:783329,Name=LOC783329,gene=LOC783329,gene_biotype=protein_coding	NC_037328.1	144515680	144516447	-	768	0	0	0	0	0	0	0	0	0
GeneID:783535,Name=LOC783535,gene=LOC783535,gene_biotype=protein_coding	NC_037328.1	144519750	144520454	-	705	0	0	0	0	0	0	0	0	0
GeneID:780781,Name=LOC780781,gene_biotype=protein_coding	NC_037328.1	144528324	144529949	-	1626	0	0	0	0	0	0	0	0	0
GeneID:100299102,Name=LOC100299102,gene=LOC100299102,gene_biotype=protein_coding	NC_037328.1	144549152	144549838	+	687	0	0	0	0	0	0	0	0	0
GeneID:783679,Name=KRTAP10-8,gene_biotype=protein_coding	NC_037328.1	144560582	144561642	+	1061	0	0	0	0	0	0	0	0	0
GeneID:616413,Name=LOC616413,gene=LOC616413,gene_biotype=protein_coding	NC_037328.1	144570008	144571117	+	1110	0	0	0	0	0	0	0	0	0
GeneID:783717,Name=KRTAP12-2,gene_biotype=protein_coding	NC_037328.1	144579697	144580390	+	694	0	0	0	0	0	0	0	0	0
GeneID:112448007,Name=LOC112448007,gene=LOC112448007,gene_biotype=protein_coding	NC_037328.1	144592452	144593328	-	877	0	0	0	0	0	0	0	0	0
GeneID:112448008,Name=LOC112448008,gene=LOC112448008,gene_biotype=protein_coding	NC_037328.1	144596953	144597795	+	843	0	0	0	0	0	0	0	0	0
GeneID:100336639,Name=LOC100336639,gene=LOC100336639,gene_biotype=protein_coding	NC_037328.1	144604636	144605917	+	1282	0	0	0	0	0	0	0	0	0
GeneID:617218,Name=LOC617218,gene_biotype=protein_coding	NC_037328.1	144610782	144612046	+	1265	0	0	0	0	0	0	0	0	0
GeneID:614471,Name=UBE2G2,gene_biotype=protein_coding	NC_037328.1	144658019	144684358	-	26340	23	45	11	6	16	3	41	0	0
GeneID:617236,Name=SUMO3,gene_synonym=SUMO-3	NC_037328.1	144687135	144696665	-	9531	45	96	6	10	21	10	54	0	0
GeneID:617245,Name=PTTG1IP,gene_biotype=protein_coding	NC_037328.1	144713170	144730575	-	17406	193	390	54	38	113	19	320	12	0
GeneID:281877,Name=ITGB2,gene_synonym=CD18	NC_037328.1	144759539	144788839	-	29301	14	54	6	18	34	9	227	6	12
GeneID:512069,Name=FAM207A,gene_synonym=C1H21orf70	NC_037328.1	144805024	144834339	+	29316	24	55	13	5	31	1	71	0	0
GeneID:101906512,Name=LOC101906512,gene=LOC101906512,gene_biotype=lncRNA	NC_037328.1	144844246	144854271	+	10026	0	0	0	0	0	0	0	0	0
GeneID:521761,Name=ADARB1,gene=ADARB1,gene_biotype=protein_coding	NC_037328.1	144937803	145054230	+	116428	27	14	5	1	9	1	42	3	0
GeneID:404083,Name=POFUT2,gene_synonym=FUT13	NC_037328.1	145089426	145103046	-	13621	19	39	2	1	18	3	106	5	4
GeneID:112448009,Name=LOC112448009,gene=LOC112448009,gene_biotype=lncRNA	NC_037328.1	145154386	145161274	-	6889	0	0	0	0	0	0	0	0	0
GeneID:101907800,Name=LOC101907800,gene=LOC101907800,gene_biotype=lncRNA	NC_037328.1	145196903	145202459	-	5557	1	0	0	0	1	0	0	0	0
GeneID:508076,Name=COL18A1,gene_biotype=protein_coding	NC_037328.1	145202124	145296602	+	94479	153	215	51	230	915	341	247	10	16
GeneID:112448014,Name=LOC112448014,gene=LOC112448014,gene_biotype=lncRNA	NC_037328.1	145286038	145287973	-	1936	0	0	0	0	0	0	0	0	0
GeneID:617307,Name=SLC19A1,gene_biotype=protein_coding	NC_037328.1	145298345	145325587	-	27243	54	64	4	7	6	1	38	0	0
GeneID:100849587,Name=LOC100849587,gene=LOC100849587,gene_biotype=lncRNA	NC_037328.1	145340846	145362279	+	21434	5	0	0	0	0	0	0	0	0
GeneID:613725,Name=PCBP3,gene_synonym=alpha-CP3	NC_037328.1	145395840	145625230	+	229391	6	3	0	0	2	0	4	0	0
GeneID:107132220,Name=LOC107132220,gene=LOC107132220,gene_biotype=lncRNA	NC_037328.1	145615616	145616822	-	1207	1	0	0	0	0	0	0	0	0
GeneID:511422,Name=COL6A1,gene_biotype=protein_coding	NC_037328.1	145668730	145687976	+	19247	173	695	97	14	39	56	6070	103	72
GeneID:282194,Name=COL6A2,gene_biotype=protein_coding	NC_037328.1	145807051	145838162	+	31112	300	721	147	9	64	62	9615	130	67
GeneID:535816,Name=FTCD,gene_biotype=protein_coding	NC_037328.1	145847305	145863606	-	16302	149	64	18	52	162	80	2	0	0
GeneID:522100,Name=SPATC1L,gene_synonym=C1H21orf56	NC_037328.1	145865673	145883387	-	17715	1	0	0	0	0	0	0	0	0
GeneID:615906,Name=LSS,gene_biotype=protein_coding	NC_037328.1	145889075	145919616	-	30542	26	58	12	37	106	31	23	1	0
GeneID:534293,Name=MCM3AP,gene_biotype=protein_coding	NC_037328.1	145929547	145973456	-	43910	157	131	26	10	29	10	233	6	2
GeneID:768063,Name=YBEY,gene_biotype=protein_coding	NC_037328.1	145973202	145977563	+	4362	17	59	10	2	29	14	71	1	0
GeneID:101904609,Name=C1H21orf58,gene=C1H21orf58,gene_biotype=protein_coding	NC_037328.1	145980822	146003624	-	22803	0	1	0	0	0	0	0	0	0
GeneID:510855,Name=PCNT,gene=PCNT,gene_biotype=protein_coding	NC_037328.1	146001764	146106232	+	104469	81	87	24	7	13	2	561	5	2
GeneID:100847825,Name=LOC100847825,gene_biotype=lncRNA	NC_037328.1	146117677	146121612	-	3936	0	1	0	0	0	0	9	0	0
GeneID:518043,Name=DIP2A,gene=DIP2A,gene_biotype=protein_coding	NC_037328.1	146121836	146245289	+	123454	51	36	8	3	8	2	60	3	1
GeneID:525716,Name=S100B,gene_biotype=protein_coding	NC_037328.1	146272657	146280008	-	7352	9	44	6	0	0	0	168	2	5
GeneID:100313117,miRBase:MI0011298,Name=MIR2289,gene_synonym=bta-mir-2289	NC_037328.1	146319945	146320018	-	74	0	0	0	0	0	0	0	0	0
GeneID:507839,Name=PRMT2,gene_synonym=HRMT1L1	NC_037328.1	146320061	146345069	+	25009	8	21	5	0	6	5	23	7	0
GeneID:540328,Name=FBXO25,gene_biotype=protein_coding	NC_037328.1	146528087	146556467	+	28381	141	132	10	10	23	7	111	10	1
GeneID:614166,Name=TDRP,gene=TDRP,gene_biotype=protein_coding	NC_037328.1	146560324	146608123	-	47800	28	14	3	2	13	4	0	0	0
GeneID:101902630,Name=LOC101902630,gene=LOC101902630,gene_biotype=lncRNA	NC_037328.1	146686319	146704647	+	18329	19	7	0	0	0	0	0	0	0
GeneID:101902902,Name=LOC101902902,gene=LOC101902902,gene_biotype=lncRNA	NC_037328.1	146734448	146749667	+	15220	23	6	0	1	1	0	1	0	0
GeneID:529631,Name=RUNX1,gene_biotype=protein_coding	NC_037328.1	146971510	147244729	-	273220	15	14	3	7	17	3	63	1	2
GeneID:112448042,Name=LOC112448042,gene=LOC112448042,gene_biotype=lncRNA	NC_037328.1	147172682	147198378	+	25697	0	0	0	0	0	0	0	0	0
GeneID:100313277,miRBase:MI0011299,Name=MIR2285A,gene_synonym=bta-mir-2285a	NC_037328.1	147203769	147203840	-	72	0	0	0	0	0	0	0	0	0
GeneID:112448047,Name=LOC112448047,gene=LOC112448047,gene_biotype=lncRNA	NC_037328.1	147512403	147537354	+	24952	0	0	0	0	0	0	0	0	0
GeneID:104971069,Name=LOC104971069,gene=LOC104971069,gene_biotype=lncRNA	NC_037328.1	147939879	147996209	-	56331	0	0	0	0	1	0	0	0	0
GeneID:112448053,Name=LOC112448053,gene=LOC112448053,gene_biotype=lncRNA	NC_037328.1	147946660	147954285	+	7626	0	0	0	0	0	0	0	0	0
GeneID:104971070,Name=LOC104971070,gene=LOC104971070,gene_biotype=lncRNA	NC_037328.1	148147368	148258779	-	111412	7	1	0	0	7	0	15	0	0
GeneID:540440,Name=SETD4,gene_biotype=protein_coding	NC_037328.1	148316035	148435158	-	119124	56	57	7	5	19	7	36	0	0
GeneID:515946,Name=CBR1,gene_synonym=9-KPR	NC_037328.1	148346840	148353635	+	6796	551	529	114	70	236	71	45	3	0
GeneID:112441473,Name=LOC112441473,gene=LOC112441473,gene_biotype=protein_coding	NC_037328.1	148357998	148404926	+	46929	505	489	114	63	192	74	61	2	0
GeneID:510180,Name=MGC127133,gene_biotype=protein_coding	NC_037328.1	148405188	148407258	+	2071	90	90	28	8	24	12	12	0	0
GeneID:516036,Name=CBR3,gene_biotype=protein_coding	NC_037328.1	148440916	148450703	+	9788	4	6	1	2	1	3	62	0	8
GeneID:514520,Name=DOPEY2,gene=DOPEY2,gene_biotype=protein_coding	NC_037328.1	148460234	148590945	+	130712	34	86	21	10	37	9	164	3	1
GeneID:101903402,Name=LOC101903402,gene=LOC101903402,gene_biotype=lncRNA	NC_037328.1	148602472	148604899	-	2428	0	1	0	0	0	0	1	0	0
GeneID:513807,Name=MORC3,gene=MORC3,gene_biotype=protein_coding	NC_037328.1	148604854	148649101	+	44248	86	61	15	12	49	19	216	2	0
GeneID:511654,Name=CHAF1B,148658317	NC_037328.1	148658317	148683915	+	25599	0	3	0	0	0	1	2	1	0
GeneID:783180,Name=CLDN14,gene=CLDN14,gene_biotype=protein_coding	NC_037328.1	148735028	148757401	-	22374	0	2	0	8	15	7	2	0	0
GeneID:100337422,Name=SIM2,gene=SIM2,gene_biotype=protein_coding	NC_037328.1	148973330	149024872	+	51543	0	0	0	0	0	0	0	0	0
GeneID:534247,Name=HLCS,gene=HLCS,gene_biotype=protein_coding	NC_037328.1	149028010	149232293	-	204284	24	27	1	8	14	13	47	1	0
GeneID:112448077,Name=LOC112448077,gene=LOC112448077,gene_biotype=lncRNA	NC_037328.1	149055812	149058188	-	2377	0	0	0	0	0	0	0	0	0
GeneID:112448075,Name=LOC112448075,gene=LOC112448075,gene_biotype=lncRNA	NC_037328.1	149230595	149236080	+	5486	0	0	0	0	0	0	0	0	0
GeneID:100335484,Name=RIPPLY3,gene=RIPPLY3,gene_biotype=protein_coding	NC_037328.1	149259096	149269195	+	10100	0	0	0	1	0	0	2	0	0
GeneID:112448285,Name=LOC112448285,gene=LOC112448285,gene_biotype=snRNA	NC_037328.1	149273725	149273831	-	107	0	0	0	0	0	0	0	0	0
GeneID:767951,Name=PIGP,gene_biotype=protein_coding	NC_037328.1	149305058	149317834	-	12777	4	20	0	1	19	2	7	0	0
GeneID:506569,Name=TTC3,gene_biotype=protein_coding	NC_037328.1	149317974	149437821	+	119848	134	84	11	7	27	12	106	2	1
GeneID:507647,Name=VPS26C,gene_synonym=DSCR3	NC_037328.1	149461706	149495892	-	34187	33	46	2	6	8	7	40	3	0
GeneID:532989,Name=DYRK1A,gene_biotype=protein_coding	NC_037328.1	149567936	149711585	+	143650	84	62	9	24	11	11	202	1	0
GeneID:520743,Name=KCNJ6,gene=KCNJ6,gene_biotype=protein_coding	NC_037328.1	149810382	149947602	-	137221	2	0	0	0	0	0	0	0	0
GeneID:112448308,Name=LOC112448308,gene=LOC112448308,gene_biotype=snoRNA	NC_037328.1	150366152	150366283	-	132	0	0	0	0	0	0	0	0	0
GeneID:112448296,Name=LOC112448296,gene=LOC112448296,gene_biotype=snRNA	NC_037328.1	150401192	150401294	-	103	0	0	0	0	0	0	0	0	0
GeneID:107132222,Name=LOC107132222,gene=LOC107132222,gene_biotype=lncRNA	NC_037328.1	150536323	150541677	-	5355	4	0	0	0	0	0	0	0	0
GeneID:522184,Name=KCNJ15,gene_biotype=protein_coding	NC_037328.1	150539880	150597398	+	57519	1183	3972	677	5	41	6	13	29	0
GeneID:535231,Name=ERG,gene_biotype=protein_coding	NC_037328.1	150668908	150925161	-	256254	35	26	4	1	22	6	52	1	5
GeneID:107132224,Name=LOC107132224,gene=LOC107132224,gene_biotype=lncRNA	NC_037328.1	150712564	150713938	+	1375	0	0	0	0	0	0	0	0	0
GeneID:101904307,Name=LOC101904307,gene=LOC101904307,gene_biotype=lncRNA	NC_037328.1	151114430	151117820	-	3391	0	0	0	0	0	0	1	0	0
GeneID:107132225,Name=LOC107132225,gene=LOC107132225,gene_biotype=lncRNA	NC_037328.1	151129453	151161713	-	32261	0	1	0	0	1	0	0	0	0
GeneID:281148,Name=ETS2,gene_biotype=protein_coding	NC_037328.1	151162151	151181633	+	19483	55	94	16	8	71	46	367	14	26
GeneID:104971076,Name=LOC104971076,gene=LOC104971076,gene_biotype=lncRNA	NC_037328.1	151213077	151224331	-	11255	0	0	0	0	0	0	0	0	0
GeneID:107132226,Name=LOC107132226,gene=LOC107132226,gene_biotype=lncRNA	NC_037328.1	151455098	151460842	-	5745	0	0	0	0	0	0	0	0	0
GeneID:507414,Name=PIK3R4,gene_biotype=protein_coding	NC_037328.1	151476132	151562596	+	86465	103	98	24	19	37	18	307	7	0
GeneID:530102,Name=LOC530102,gene=LOC530102,gene_biotype=protein_coding	NC_037328.1	151564071	151743963	-	179893	0	0	0	0	19	23	223	2	1
GeneID:785805,Name=COL6A5,gene=COL6A5,gene_biotype=protein_coding	NC_037328.1	151780369	151939737	-	159369	83	50	38	14	58	56	109	3	0
GeneID:112448102,Name=LOC112448102,gene=LOC112448102,gene_biotype=protein_coding	NC_037328.1	152036666	152181383	-	144718	2	0	0	0	0	0	1	0	13
GeneID:112448103,Name=LOC112448103,gene=LOC112448103,gene_biotype=lncRNA	NC_037328.1	152230280	152232248	-	1969	0	0	0	0	1	1	0	0	0
GeneID:618048,Name=CAPN7,gene_biotype=protein_coding	NC_037328.1	152232655	152284373	+	51719	23	30	1	3	16	14	87	5	1
GeneID:618056,Name=SH3BP5,gene_biotype=protein_coding	NC_037328.1	152285108	152366452	-	81345	73	44	6	4	8	4	239	2	1
GeneID:112448105,Name=LOC112448105,gene=LOC112448105,gene_biotype=lncRNA	NC_037328.1	152323706	152331280	+	7575	0	0	0	0	0	0	0	0	0
GeneID:107132229,Name=LOC107132229,gene=LOC107132229,gene_biotype=lncRNA	NC_037328.1	152393699	152404511	-	10813	0	0	0	0	0	1	0	0	0
GeneID:107132228,Name=LOC107132228,gene=LOC107132228,gene_biotype=protein_coding	NC_037328.1	152412924	152413284	+	361	146	323	24	12	178	68	195	12	1
GeneID:535332,Name=METTL6,gene_biotype=protein_coding	NC_037328.1	152420800	152452294	-	31495	15	11	3	1	12	2	24	0	0
GeneID:112448117,Name=LOC112448117,gene=LOC112448117,gene_biotype=protein_coding	NC_037328.1	152421467	152428674	-	7208	0	0	0	0	0	0	0	0	0
GeneID:507577,Name=EAF1,gene_biotype=protein_coding	NC_037328.1	152450841	152463273	+	12433	34	60	5	2	20	4	93	1	0
GeneID:514615,Name=COLQ,gene_biotype=protein_coding	NC_037328.1	152481931	152547921	-	65991	1	2	0	0	0	0	8	0	0
GeneID:112448120,Name=LOC112448120,gene=LOC112448120,gene_biotype=lncRNA	NC_037328.1	152543898	152548208	+	4311	0	0	0	0	0	0	0	0	0
GeneID:512676,Name=HACL1,gene_biotype=protein_coding	NC_037328.1	152598812	152638608	-	39797	297	175	32	118	281	154	574	3	5
GeneID:537669,Name=BTD,gene_synonym=Biotinase	NC_037328.1	152638136	152680280	+	42145	63	153	19	22	85	10	42	4	0
GeneID:529062,Name=ANKRD28,gene_biotype=protein_coding	NC_037328.1	152698434	152916461	-	218028	49	49	10	2	14	11	166	4	4
GeneID:100848527,Name=LOC100848527,gene=LOC100848527,gene_biotype=lncRNA	NC_037328.1	152916586	152954584	+	37999	0	1	0	0	2	0	0	0	0
GeneID:101907539,Name=LOC101907539,gene=LOC101907539,gene_biotype=lncRNA	NC_037328.1	152992864	153011162	+	18299	0	0	0	0	0	0	0	0	0
GeneID:112448134,Name=LOC112448134,gene=LOC112448134,gene_biotype=lncRNA	NC_037328.1	153160188	153178072	-	17885	0	0	0	0	0	0	7	0	0
GeneID:618078,Name=GALNT15,gene_synonym=GALNTL2	NC_037328.1	153179306	153226107	+	46802	4	0	0	0	4	0	100	0	9
GeneID:511579,Name=DPH3,gene_biotype=protein_coding	NC_037328.1	153260334	153266533	-	6200	25	89	12	5	35	10	47	2	0
GeneID:510462,Name=OXNAD1,gene_biotype=protein_coding	NC_037328.1	153266719	153318618	+	51900	70	89	12	3	21	2	34	0	0
GeneID:506782,Name=RFTN1,gene=RFTN1,gene_biotype=protein_coding	NC_037328.1	153335381	153561367	-	225987	17	30	3	3	6	3	44	0	0
GeneID:112448153,Name=LOC112448153,gene=LOC112448153,gene_biotype=lncRNA	NC_037328.1	153561674	153565764	+	4091	0	0	0	0	0	0	0	0	0
GeneID:530116,Name=DAZL,gene_biotype=protein_coding	NC_037328.1	153640071	153663068	-	22998	0	0	0	0	0	0	0	0	0
GeneID:112448349,Name=LOC112448349,gene=LOC112448349,gene_biotype=snRNA	NC_037328.1	153675751	153675857	-	107	0	0	0	0	2	0	1	0	0
GeneID:101907852,Name=LOC101907852,gene=LOC101907852,gene_biotype=protein_coding	NC_037328.1	153832383	153870047	+	37665	0	0	0	0	0	0	3	0	0
GeneID:112448272,Name=LOC112448272,gene=LOC112448272,gene_biotype=protein_coding	NC_037328.1	153880716	153881982	+	1267	0	0	0	0	0	0	4	0	0
GeneID:510408,Name=PLCL2,gene_biotype=protein_coding	NC_037328.1	153882096	154095595	+	213500	15	8	5	6	27	5	102	14	3
GeneID:112448374,Name=LOC112448374,gene=LOC112448374,gene_biotype=snRNA	NC_037328.1	153955752	153955858	+	107	0	0	0	0	0	0	0	0	0
GeneID:614554,Name=TBC1D5,gene_biotype=protein_coding	NC_037328.1	154092459	154687433	-	594975	75	51	4	2	25	6	124	3	0
GeneID:112447004,Name=LOC112447004,gene=LOC112447004,gene_biotype=lncRNA	NC_037328.1	154957225	154961342	+	4118	0	0	0	0	0	0	0	0	0
GeneID:516952,Name=SATB1,gene_biotype=protein_coding	NC_037328.1	155431342	155531247	-	99906	7	10	3	15	19	8	52	0	0
GeneID:112448269,Name=LOC112448269,gene=LOC112448269,gene_biotype=protein_coding	NC_037328.1	155510386	155512673	+	2288	0	0	0	0	0	0	0	0	0
GeneID:101908237,Name=LOC101908237,gene=LOC101908237,gene_biotype=lncRNA	NC_037328.1	155531575	155577640	+	46066	0	0	0	0	0	0	0	0	0
GeneID:112448155,Name=LOC112448155,gene=LOC112448155,gene_biotype=lncRNA	NC_037328.1	155533932	155538399	+	4468	0	0	0	0	0	0	0	0	0
GeneID:112448186,Name=LOC112448186,gene=LOC112448186,gene_biotype=lncRNA	NC_037328.1	155597537	155627486	+	29950	2	3	0	2	0	0	0	0	0
GeneID:100336609,Name=KCNH8,gene=KCNH8,gene_biotype=protein_coding	NC_037328.1	156340393	156843939	+	503547	0	1	0	0	2	0	3	0	0
GeneID:102465123,miRBase:MI0021126,Name=MIR2285E-1,gene_synonym=bta-mir-2285e-1	NC_037328.1	156362188	156362251	+	64	0	0	0	0	0	0	0	0	0
GeneID:104971054,Name=LOC104971054,gene=LOC104971054,gene_biotype=lncRNA	NC_037328.1	156888217	156891731	-	3515	0	0	0	0	0	0	0	0	0
GeneID:530549,Name=EFHB,gene_biotype=protein_coding	NC_037328.1	157125037	157190483	-	65447	8	11	0	0	10	1	6	6	0
GeneID:104970821,Name=LOC104970821,gene=LOC104970821,gene_biotype=lncRNA	NC_037328.1	157196698	157198420	-	1723	0	0	0	0	0	0	0	0	0
GeneID:539764,Name=RAB5A,gene_biotype=protein_coding	NC_037328.1	157198540	157232078	+	33539	102	164	33	9	101	30	155	1	6
GeneID:532104,Name=PP2D1,gene=PP2D1,gene_biotype=protein_coding	NC_037328.1	157231663	157250299	-	18637	0	0	0	0	0	0	0	0	0
GeneID:407215,Name=KAT2B,gene=KAT2B,gene_biotype=protein_coding	NC_037328.1	157251734	157375770	+	124037	74	55	16	6	14	4	118	2	0
GeneID:614056,Name=SGO1,gene_biotype=protein_coding	NC_037328.1	157392690	157411178	-	18489	1	5	0	0	0	0	4	0	0
GeneID:511959,Name=ZNF596,gene_biotype=protein_coding	NC_037328.1	157491112	157505110	-	13999	2	9	0	3	6	0	24	0	0
GeneID:100190914,Name=PRDM9,gene_biotype=protein_coding	NC_037328.1	157545780	157559387	-	13608	0	0	0	0	0	0	0	0	0
GeneID:538060,Name=LOC538060,gene_biotype=protein_coding	NC_037328.1	157728743	157762965	+	34223	30	7	2	290	385	235	45	1	0
GeneID:112448253,Name=LOC112448253,gene=LOC112448253,gene_biotype=lncRNA	NC_037328.1	157826794	157927990	-	101197	11	5	1	4	0	1	23	1	0
GeneID:112448414,Name=TRNAQ-UUG,gene=TRNAQ-UUG,gene_biotype=tRNA	NC_037328.1	157955337	157955408	-	72	0	0	0	0	1	0	0	0	0
GeneID:104970957,Name=ZBED9,gene=ZBED9,gene_biotype=protein_coding	NC_037328.1	157958271	157977532	+	19262	0	0	0	0	0	0	1	0	0
GeneID:112448416,Name=TRNAK-UUU,gene=TRNAK-UUU,gene_biotype=tRNA	NC_037328.1	157962896	157962968	-	73	0	0	0	0	0	0	0	0	0
GeneID:112448461,Name=TRNAT-UGU,gene=TRNAT-UGU,gene_biotype=tRNA	NC_037328.1	157982832	157982905	+	74	0	1	0	0	0	0	0	0	0
GeneID:112448462,Name=TRNAR-UCG,gene=TRNAR-UCG,gene_biotype=tRNA	NC_037328.1	157988436	157988508	+	73	3	0	0	2	19	6	2	0	0
GeneID:112448418,Name=TRNAI-UAU,gene=TRNAI-UAU,gene_biotype=tRNA	NC_037328.1	157992168	157992261	-	94	0	0	0	0	2	0	3	0	0
GeneID:525988,Name=GPX5,gene_biotype=protein_coding	NC_037328.1	157995960	158004925	-	8966	0	0	0	0	0	0	0	0	0
GeneID:519280,Name=GPX6,gene_biotype=protein_coding	NC_037328.1	158029373	158036879	+	7507	0	0	0	0	0	0	0	0	0
GeneID:112448270,Name=LOC112448270,gene=LOC112448270,gene_biotype=protein_coding	NC_037328.1	158038535	158057158	-	18624	0	0	0	0	0	0	0	0	0
GeneID:112448465,Name=TRNAA-AGC,gene=TRNAA-AGC,gene_biotype=tRNA	NC_037328.1	158044572	158044644	+	73	4	0	0	0	7	1	14	0	0
GeneID:112448467,Name=TRNAT-CGU,gene=TRNAT-CGU,gene_biotype=tRNA	NC_037328.1	158045146	158045219	+	74	0	1	0	0	0	0	0	0	0
GeneID:112448422,Name=TRNAM-CAU,gene=TRNAM-CAU,gene_biotype=tRNA	NC_037328.1	158048038	158048111	-	74	0	0	0	0	0	0	0	0	0
GeneID:112448469,Name=TRNAT-UGU,gene=TRNAT-UGU,gene_biotype=tRNA	NC_037328.1	158057151	158057224	+	74	0	0	0	0	1	0	0	0	0
GeneID:527195,Name=LOC527195,gene=LOC527195,gene_biotype=protein_coding	NC_037328.1	158063310	158064297	+	988	0	0	0	0	0	0	0	0	0
GeneID:112448471,Name=TRNAF-GAA,gene=TRNAF-GAA,gene_biotype=tRNA	NC_037328.1	158065542	158065614	+	73	0	0	0	0	0	0	0	0	0
GeneID:101904212,Name=ZSCAN23,gene=ZSCAN23,gene_biotype=protein_coding	NC_037328.1	158070113	158077435	+	7323	5	5	1	0	0	0	2	0	0
GeneID:511331,Name=TXLNA,gene=TXLNA,gene_biotype=protein_coding	NC_037328.1	158215924	158228729	-	12806	89	147	20	25	82	17	99	5	2
GeneID:531602,Name=KPNA6,partial=true	NC_037328.1	158238278	158253085	-	14808	151	162	39	13	75	23	561	15	5
GeneID:112448330,Name=LOC112448330,gene=LOC112448330,gene_biotype=snoRNA	NC_037328.1	158254824	158254971	-	148	0	0	0	0	0	0	0	0	0
GeneID:514263,Name=TMEM39B,gene_biotype=protein_coding	NC_037328.1	158296606	158316039	-	19434	7	13	0	2	4	2	3	1	0
GeneID:538775,Name=KHDRBS1,gene_biotype=protein_coding	NC_037328.1	158326443	158359986	-	33544	279	527	96	30	129	54	308	11	2
GeneID:281013,Name=ASMT,gene_biotype=protein_coding	NC_037328.1	158390488	158416256	+	25769	4	0	0	1	0	1	2	0	0
GeneID:538526,Name=LGSN,gene_synonym=GLULD1	NC_037329.1	315119	382536	+	67418	0	1	0	0	0	0	0	0	0
GeneID:524289,Name=OCA2,gene=OCA2,gene_biotype=protein_coding	NC_037329.1	424418	704998	-	280581	40	32	10	0	2	1	7	0	0
GeneID:112443600,Name=LOC112443600,gene=LOC112443600,gene_biotype=snRNA	NC_037329.1	706460	706562	-	103	0	1	0	0	0	0	1	0	0
GeneID:535440,Name=HERC2,gene_biotype=protein_coding	NC_037329.1	719757	952956	-	233200	307	243	47	28	58	21	461	12	0
GeneID:112443737,Name=TRNAE-CUC,gene=TRNAE-CUC,gene_biotype=tRNA	NC_037329.1	898055	898127	+	73	0	0	0	0	0	0	0	0	0
GeneID:539162,Name=NIPA1,gene=NIPA1,gene_biotype=protein_coding	NC_037329.1	989608	1039721	+	50114	20	30	9	3	1	0	10	0	0
GeneID:507430,Name=NIPA2,gene_biotype=protein_coding	NC_037329.1	1044499	1066244	+	21746	36	116	23	11	22	14	27	0	4
GeneID:100141021,Name=CYFIP1,Sra-1	NC_037329.1	1066691	1175326	-	108636	465	291	48	20	56	31	529	22	1
GeneID:512912,Name=TUBGCP5,gene_biotype=protein_coding	NC_037329.1	1232962	1283473	-	50512	22	23	6	4	12	8	37	2	1
GeneID:112443777,Name=TRNAE-UUC,gene=TRNAE-UUC,gene_biotype=tRNA	NC_037329.1	1313370	1313441	-	72	24	14	23	5	57	11	171	7	0
GeneID:513406,Name=CCDC115,gene_biotype=protein_coding	NC_037329.1	1314157	1318855	-	4699	96	100	13	13	41	10	43	2	0
GeneID:513405,Name=IMP4,gene_biotype=protein_coding	NC_037329.1	1318343	1323398	+	5056	126	215	29	9	98	20	122	1	0
GeneID:617215,Name=PTPN18,gene_biotype=protein_coding	NC_037329.1	1332781	1353202	+	20422	16	27	6	3	11	2	25	1	0
GeneID:112442537,Name=LOC112442537,gene=LOC112442537,gene_biotype=lncRNA	NC_037329.1	1349870	1351543	-	1674	0	0	0	0	0	0	0	0	0
GeneID:616887,Name=AMER3,gene=AMER3,gene_biotype=protein_coding	NC_037329.1	1468938	1477015	+	8078	0	0	0	0	0	0	0	0	0
GeneID:505852,Name=ARHGEF4,1715999	NC_037329.1	1715999	1864854	+	148856	0	1	0	0	0	0	3	0	1
GeneID:505853,Name=FAM168B,gene_biotype=protein_coding	NC_037329.1	1865380	1906560	-	41181	25	17	1	4	14	3	28	0	0
GeneID:783000,Name=PLEKHB2,gene_biotype=protein_coding	NC_037329.1	1920516	1969797	+	49282	215	409	63	11	15	11	556	11	11
GeneID:112443699,Name=LOC112443699,gene=LOC112443699,gene_biotype=snRNA	NC_037329.1	2097072	2097178	+	107	0	0	0	0	0	0	0	0	0
GeneID:112443608,Name=LOC112443608,gene=LOC112443608,gene_biotype=snRNA	NC_037329.1	2201645	2201753	-	109	0	0	0	0	1	2	0	0	0
GeneID:112443656,Name=LOC112443656,gene=LOC112443656,gene_biotype=snoRNA	NC_037329.1	2932463	2932592	-	130	0	0	0	0	0	0	0	0	0
GeneID:518563,Name=HS6ST1,gene_biotype=protein_coding	NC_037329.1	4187388	4224646	+	37259	24	57	1	4	14	2	16	0	0
GeneID:516332,Name=UGGT1,gene=UGGT1,gene_biotype=protein_coding	NC_037329.1	4297472	4408458	-	110987	171	332	37	42	400	111	407	2	2
GeneID:535754,Name=SAP130,gene=SAP130,gene_biotype=protein_coding	NC_037329.1	4453103	4530872	+	77770	57	63	13	8	11	3	57	0	0
GeneID:539958,Name=AMMECR1L,gene_biotype=protein_coding	NC_037329.1	4601030	4621044	+	20015	100	67	10	1	19	14	70	4	0
GeneID:617422,Name=POLR2D,gene_biotype=protein_coding	NC_037329.1	4623450	4635167	+	11718	47	169	36	5	21	22	121	3	1
GeneID:541270,Name=WDR33,gene_biotype=protein_coding	NC_037329.1	4676998	4785534	+	108537	174	172	25	17	53	21	213	3	0
GeneID:514114,Name=SFT2D3,gene=SFT2D3,gene_biotype=protein_coding	NC_037329.1	4788153	4792907	-	4755	0	4	1	0	2	0	5	0	0
GeneID:515401,Name=LIMS2,gene_synonym=LIMS1	NC_037329.1	4842284	4886381	+	44098	12	23	1	14	26	14	29	0	0
GeneID:782442,Name=GPR17,gene_biotype=protein_coding	NC_037329.1	4872951	4878988	-	6038	0	0	0	0	0	0	0	0	0
GeneID:522053,Name=MYO7B,gene=MYO7B,gene_biotype=protein_coding	NC_037329.1	4886928	4990294	-	103367	89	49	14	1	1	0	2	0	0
GeneID:538614,Name=IWS1,gene=IWS1,gene_biotype=protein_coding	NC_037329.1	5012263	5059770	+	47508	171	356	77	29	111	63	526	16	10
GeneID:112443757,Name=TRNAE-UUC,gene=TRNAE-UUC,gene_biotype=tRNA	NC_037329.1	5051500	5051571	+	72	0	0	0	0	0	0	0	0	0
GeneID:281428,Name=PROC,gene_biotype=protein_coding	NC_037329.1	5102056	5112612	-	10557	0	2	1	166	727	306	19	0	0
GeneID:504592,Name=MAP3K2,gene=MAP3K2,gene_biotype=protein_coding	NC_037329.1	5150438	5242682	+	92245	92	119	25	9	59	24	153	1	0
GeneID:507984,Name=ERCC3,gene_biotype=protein_coding	NC_037329.1	5248748	5279068	+	30321	34	54	8	1	27	9	114	5	0
GeneID:101904564,Name=LOC101904564,gene=LOC101904564,gene_biotype=lncRNA	NC_037329.1	5271323	5272625	+	1303	0	0	0	0	0	0	0	0	0
GeneID:102465844,miRBase:MI0025530,Name=MIR2285AA,gene_synonym=bta-mir-2285aa	NC_037329.1	5273102	5273163	+	62	0	0	0	0	0	0	0	0	0
GeneID:617338,Name=CYP27C1,gene=CYP27C1,gene_biotype=protein_coding	NC_037329.1	5297587	5319388	+	21802	0	1	0	0	0	0	0	0	0
GeneID:524236,Name=LOC524236,gene=LOC524236,gene_biotype=protein_coding	NC_037329.1	5412918	5413693	+	776	11	31	1	2	2	2	19	1	0
GeneID:614576,Name=BIN1,gene_biotype=protein_coding	NC_037329.1	5418101	5475075	+	56975	159	485	73	7	31	10	2544	50	38
GeneID:100313332,miRBase:MI0011379,Name=MIR2350,gene_synonym=bta-mir-2350	NC_037329.1	5466022	5466097	+	76	0	0	0	0	0	0	0	0	0
GeneID:112442302,Name=LOC112442302,gene=LOC112442302,gene_biotype=protein_coding	NC_037329.1	5579045	5582327	+	3283	0	0	0	0	0	0	0	0	0
GeneID:516781,Name=NAB1,gene_biotype=protein_coding	NC_037329.1	5634336	5683750	-	49415	34	38	7	7	14	4	37	1	3
GeneID:104971101,Name=LOC104971101,gene=LOC104971101,gene_biotype=lncRNA	NC_037329.1	5731488	5751593	-	20106	2	0	0	0	0	0	0	0	0
GeneID:506133,Name=NEMP2,gene=NEMP2,gene_biotype=protein_coding	NC_037329.1	5786347	5821918	+	35572	11	6	5	0	7	0	38	0	0
GeneID:534463,Name=MFSD6,gene=MFSD6,gene_biotype=protein_coding	NC_037329.1	5818642	5907866	-	89225	14	14	0	0	2	0	13	0	0
GeneID:281869,Name=INPP1,gene_biotype=protein_coding	NC_037329.1	5934745	5970814	-	36070	23	18	9	11	36	22	29	0	0
GeneID:535883,Name=HIBCH,gene=HIBCH,gene_biotype=protein_coding	NC_037329.1	5980779	6136345	+	155567	255	381	52	43	207	79	319	7	1
GeneID:767914,Name=C2H2orf88,gene_synonym=smAKAP	NC_037329.1	6097453	6178350	-	80898	36	66	10	12	99	20	71	2	0
GeneID:281187,Name=MSTN,gene_synonym=GDF8	NC_037329.1	6278864	6285491	+	6628	1	0	0	0	0	0	95	2	0
GeneID:529491,Name=PMS1,gene_biotype=protein_coding	NC_037329.1	6460095	6572063	-	111969	35	18	19	5	12	3	18	0	0
GeneID:768077,Name=ORMDL1,gene_biotype=protein_coding	NC_037329.1	6572125	6589715	+	17591	3	6	2	2	29	1	15	0	0
GeneID:514738,Name=OSGEPL1,gene_biotype=protein_coding	NC_037329.1	6592659	6603565	+	10907	10	15	0	1	8	0	58	0	0
GeneID:100140244,Name=ANKAR,gene=ANKAR,gene_biotype=protein_coding	NC_037329.1	6605760	6660168	-	54409	0	0	0	0	0	0	0	0	0
GeneID:539672,Name=ASNSD1,gene_biotype=protein_coding	NC_037329.1	6665580	6676432	-	10853	34	48	3	3	20	2	100	1	0
GeneID:527023,Name=SLC40A1,gene_biotype=protein_coding	NC_037329.1	6774992	6800154	+	25163	138	566	42	64	246	135	126	7	0
GeneID:100848294,Name=LOC100848294,gene=LOC100848294,gene_biotype=lncRNA	NC_037329.1	6861523	6885655	+	24133	0	0	0	0	0	0	0	0	0
GeneID:521240,Name=WDR75,gene_biotype=protein_coding	NC_037329.1	6935085	6977130	-	42046	12	35	1	5	6	6	92	3	0
GeneID:101905730,Name=LOC101905730,gene=LOC101905730,gene_biotype=lncRNA	NC_037329.1	7042186	7062890	+	20705	0	0	0	0	0	0	1	0	0
GeneID:538590,Name=COL5A2,gene=COL5A2,gene_biotype=protein_coding	NC_037329.1	7198093	7358813	+	160721	72	118	23	20	40	52	4517	44	12
GeneID:100313251,miRBase:MI0012642,Name=MIR2917,gene_synonym=bta-mir-2917	NC_037329.1	7272946	7273025	+	80	0	0	0	0	0	0	0	0	0
GeneID:510833,Name=COL3A1,gene_biotype=protein_coding	NC_037329.1	7375278	7414912	-	39635	495	922	315	53	333	900	79757	629	267
GeneID:112443596,Name=DIRC1,gene=DIRC1,gene_biotype=protein_coding	NC_037329.1	7681789	7689757	+	7969	0	0	0	0	0	0	0	0	0
GeneID:112443685,Name=LOC112443685,gene=LOC112443685,gene_biotype=snRNA	NC_037329.1	7786234	7786340	-	107	0	0	0	0	2	0	0	0	0
GeneID:112442304,Name=LOC112442304,gene=LOC112442304,gene_biotype=lncRNA	NC_037329.1	7802648	7807843	-	5196	0	0	0	0	0	0	0	0	0
GeneID:615926,Name=GULP1,partial=true	NC_037329.1	7886777	8065304	-	178528	11	5	1	0	0	1	18	0	0
GeneID:112443605,Name=LOC112443605,gene=LOC112443605,gene_biotype=snRNA	NC_037329.1	7996304	7996408	+	105	0	0	0	0	0	0	0	0	0
GeneID:112442539,Name=LOC112442539,gene=LOC112442539,gene_biotype=lncRNA	NC_037329.1	8729185	8778050	-	48866	1	1	0	0	4	0	4	0	0
GeneID:508763,Name=TFPI,gene_biotype=protein_coding	NC_037329.1	8776994	8876692	+	99699	12	24	8	0	0	3	12	0	0
GeneID:527140,Name=CALCRL,gene_biotype=protein_coding	NC_037329.1	8891679	9021134	+	129456	25	22	6	2	14	10	109	3	6
GeneID:517320,Name=ZSWIM2,gene_biotype=protein_coding	NC_037329.1	9491627	9512833	+	21207	0	0	0	0	0	0	0	0	0
GeneID:614438,Name=FAM171B,gene_biotype=protein_coding	NC_037329.1	9553286	9633357	-	80072	5	0	0	0	1	0	13	0	0
GeneID:281875,Name=ITGAV,gene_biotype=protein_coding	NC_037329.1	9640552	9749535	-	108984	360	800	125	35	183	35	863	40	4
GeneID:100313159,miRBase:MI0011380,Name=MIR2351,gene_synonym=bta-mir-2351	NC_037329.1	9689788	9689863	-	76	0	0	0	0	0	0	0	0	0
GeneID:112443781,Name=TRNAG-UCC,gene=TRNAG-UCC,gene_biotype=tRNA	NC_037329.1	9820826	9820898	-	73	0	0	0	0	0	0	0	0	0
GeneID:535102,Name=ZC3H15,gene_biotype=protein_coding	NC_037329.1	9838363	9859389	-	21027	386	620	107	43	226	65	278	3	0
GeneID:100140733,Name=FSIP2,gene=FSIP2,gene_biotype=protein_coding	NC_037329.1	10562877	10705291	-	142415	0	0	0	0	1	0	1	0	0
GeneID:112443625,Name=LOC112443625,gene=LOC112443625,gene_biotype=snRNA	NC_037329.1	10863714	10863877	-	164	6	16	6	0	0	0	8	1	0
GeneID:787276,Name=ZNF804A,gene=ZNF804A,gene_biotype=protein_coding	NC_037329.1	11572074	11919722	-	347649	4	1	2	0	1	0	3	0	0
GeneID:614531,Name=LOC614531,gene=LOC614531,gene_biotype=protein_coding	NC_037329.1	11679892	11681454	+	1563	114	163	36	25	43	16	386	2	0
GeneID:112443657,Name=LOC112443657,gene=LOC112443657,gene_biotype=snoRNA	NC_037329.1	12812015	12812148	+	134	0	0	0	0	0	0	0	0	0
GeneID:112443782,Name=TRNAC-GCA,gene=TRNAC-GCA,gene_biotype=tRNA	NC_037329.1	13391267	13391338	-	72	0	0	0	0	0	0	0	0	0
GeneID:511248,Name=NUP35,gene_biotype=protein_coding	NC_037329.1	13426064	13458076	-	32013	18	79	8	6	18	5	29	3	2
GeneID:505754,Name=DUSP19,gene_biotype=protein_coding	NC_037329.1	13473134	13490803	-	17670	19	13	7	0	21	1	21	1	0
GeneID:101907541,Name=NCKAP1,gene=NCKAP1,gene_biotype=protein_coding	NC_037329.1	13530834	13636218	+	105385	203	269	60	12	48	29	187	6	0
GeneID:281170,Name=FRZB,gene_biotype=protein_coding	NC_037329.1	13692422	13730089	+	37668	18	26	1	2	9	6	553	1	2
GeneID:112443719,Name=LOC112443719,gene=LOC112443719,gene_biotype=snRNA	NC_037329.1	13735951	13736057	+	107	1	0	0	0	0	0	0	0	0
GeneID:613403,Name=DNAJC10,gene_biotype=protein_coding	NC_037329.1	13794136	13842064	-	47929	124	236	59	13	88	18	209	8	2
GeneID:281969,Name=PDE1A,gene_synonym=PDE1	NC_037329.1	14055658	14453677	+	398020	18	16	2	0	5	3	59	0	0
GeneID:784202,Name=PPP1R1C,gene_biotype=protein_coding	NC_037329.1	14473125	14594168	-	121044	1	2	0	0	0	0	1	0	0
GeneID:538826,Name=SSFA2,gene_biotype=protein_coding	NC_037329.1	14654230	14750696	-	96467	178	173	27	9	57	26	67	1	6
GeneID:539487,Name=NEUROD1,gene_biotype=protein_coding	NC_037329.1	14922005	14926106	+	4102	4	1	0	0	1	0	2	0	0
GeneID:100337174,Name=CERKL,gene=CERKL,gene_biotype=protein_coding	NC_037329.1	14941505	15080281	+	138777	0	0	0	0	0	0	3	0	1
GeneID:282882,Name=ITGA4,gene_biotype=protein_coding	NC_037329.1	15083580	15175364	-	91785	9	12	0	24	6	7	102	2	0
GeneID:101905778,Name=LOC101905778,gene=LOC101905778,gene_biotype=lncRNA	NC_037329.1	15330460	15365096	-	34637	0	0	0	0	0	0	1	0	0
GeneID:112442540,Name=LOC112442540,gene=LOC112442540,gene_biotype=lncRNA	NC_037329.1	15357109	15362013	+	4905	0	0	0	0	0	0	0	0	0
GeneID:112443779,Name=TRNAC-GCA,gene=TRNAC-GCA,gene_biotype=tRNA	NC_037329.1	15392286	15392357	+	72	0	0	0	0	0	0	0	0	0
GeneID:104971122,Name=LOC104971122,gene=LOC104971122,gene_biotype=lncRNA	NC_037329.1	15523480	15526049	-	2570	0	0	0	0	0	0	0	0	0
GeneID:101905824,Name=LOC101905824,gene=LOC101905824,gene_biotype=lncRNA	NC_037329.1	15535239	15550363	+	15125	0	0	0	0	0	0	0	0	0
GeneID:112442541,Name=LOC112442541,gene=LOC112442541,gene_biotype=lncRNA	NC_037329.1	15572359	15592344	-	19986	0	0	0	0	1	0	0	0	0
GeneID:101905876,Name=LOC101905876,gene=LOC101905876,gene_biotype=lncRNA	NC_037329.1	15625085	15631612	-	6528	2	0	0	2	0	0	1	0	0
GeneID:534349,Name=UBE2E3,gene_biotype=protein_coding	NC_037329.1	15639652	15731419	-	91768	24	77	9	1	12	5	54	1	0
GeneID:112443784,Name=TRNASTOP-UCA,gene=TRNASTOP-UCA,gene_biotype=tRNA	NC_037329.1	15738417	15738488	-	72	0	0	0	0	0	0	0	0	0
GeneID:112442542,Name=LOC112442542,gene=LOC112442542,gene_biotype=lncRNA	NC_037329.1	16345214	16446751	-	101538	0	0	0	0	0	0	0	0	0
GeneID:781016,Name=CWC22,gene=CWC22,gene_biotype=protein_coding	NC_037329.1	16813687	16877488	+	63802	52	53	13	9	34	7	115	6	0
GeneID:613328,Name=ZNF385B,gene_biotype=protein_coding	NC_037329.1	16957646	17442243	+	484598	40	37	11	1	24	0	32	2	0
GeneID:112443634,Name=LOC112443634,gene=LOC112443634,gene_biotype=snoRNA	NC_037329.1	16965555	16965690	+	136	0	0	0	0	0	0	0	0	0
GeneID:112443786,Name=TRNAC-ACA,gene=TRNAC-ACA,gene_biotype=tRNA	NC_037329.1	17082352	17082423	-	72	0	0	0	0	0	0	0	0	0
GeneID:112442543,Name=LOC112442543,gene=LOC112442543,gene_biotype=lncRNA	NC_037329.1	17538114	17595213	+	57100	0	0	0	0	1	0	0	0	0
GeneID:112442544,Name=LOC112442544,gene=LOC112442544,gene_biotype=lncRNA	NC_037329.1	17590007	17621615	-	31609	0	0	0	0	0	0	0	0	0
GeneID:789054,Name=SESTD1,gene_biotype=protein_coding	NC_037329.1	17618527	17771677	+	153151	88	106	7	9	36	21	663	3	0
GeneID:530799,Name=CCDC141,gene_biotype=protein_coding	NC_037329.1	17799081	18021358	+	222278	0	2	0	0	3	2	37	1	1
GeneID:112443714,Name=LOC112443714,gene=LOC112443714,gene_biotype=snRNA	NC_037329.1	18028044	18028147	+	104	0	0	0	0	0	0	0	0	0
GeneID:540561,Name=TTN,gene=TTN,gene_biotype=protein_coding	NC_037329.1	18061213	18336786	+	275574	30	16	18	41	20	8	95359	1050	679
GeneID:112442545,Name=LOC112442545,gene=LOC112442545,gene_biotype=protein_coding	NC_037329.1	18119594	18127242	+	7649	0	0	0	0	0	0	0	0	0
GeneID:112442546,Name=LOC112442546,gene=LOC112442546,gene_biotype=lncRNA	NC_037329.1	18225850	18370274	-	144425	0	1	0	0	1	0	2	1	0
GeneID:509423,Name=PLEKHA3,gene_biotype=protein_coding	NC_037329.1	18387011	18415931	-	28921	9	37	1	0	10	2	19	0	0
GeneID:509422,Name=FKBP7,gene_biotype=protein_coding	NC_037329.1	18418663	18426423	+	7761	26	87	6	1	56	13	89	0	0
GeneID:618114,Name=PJVK,gene_synonym=DFNB59	NC_037329.1	18429578	18437394	-	7817	0	0	0	0	0	0	1	0	0
GeneID:282875,Name=PRKRA,gene_synonym=PACT	NC_037329.1	18437895	18454898	+	17004	0	11	3	0	0	0	8	0	0
GeneID:533634,Name=OSBPL6,gene=OSBPL6,gene_biotype=protein_coding	NC_037329.1	18480955	18696748	-	215794	10	21	4	11	19	4	71	5	0
GeneID:112443667,Name=LOC112443667,gene=LOC112443667,gene_biotype=snoRNA	NC_037329.1	18517905	18518047	-	143	0	0	0	0	0	0	0	0	0
GeneID:112442547,Name=LOC112442547,gene=LOC112442547,gene_biotype=lncRNA	NC_037329.1	18753186	18760578	-	7393	1	0	0	0	0	0	2	0	0
GeneID:535331,Name=RBM45,gene_biotype=protein_coding	NC_037329.1	18762118	18779359	-	17242	26	57	8	4	21	14	98	3	6
GeneID:781996,Name=CYCT,gene_biotype=protein_coding	NC_037329.1	18783892	18802833	+	18942	0	0	0	0	0	0	0	0	0
GeneID:524446,Name=PDE11A,gene_biotype=protein_coding	NC_037329.1	18826605	19250049	+	423445	0	1	0	2	0	0	11	0	0
GeneID:510160,Name=TTC30A,gene_synonym=TTC30	NC_037329.1	19259234	19262168	+	2935	21	22	1	0	3	5	20	0	0
GeneID:538713,Name=TTC30B,gene_biotype=protein_coding	NC_037329.1	19325706	19328346	+	2641	14	15	0	0	0	4	8	0	0
GeneID:613679,Name=AGPS,gene_biotype=protein_coding	NC_037329.1	19341271	19468233	-	126963	64	131	28	8	44	14	93	7	0
GeneID:497024,Name=NFE2L2,gene_synonym=NRF2	NC_037329.1	19468309	19649655	+	181347	139	224	56	20	74	18	282	4	1
GeneID:782669,Name=HNRNPA3,gene_synonym=HNRPA3	NC_037329.1	19654031	19663682	-	9652	1413	2954	599	146	824	377	2186	51	27
GeneID:104796067,miRBase:MI0031507,Name=MIR4444,gene_synonym=bta-mir-4444	NC_037329.1	19663582	19663655	-	74	0	0	0	0	0	0	0	0	0
GeneID:112442548,Name=LOC112442548,gene=LOC112442548,gene_biotype=lncRNA	NC_037329.1	20176122	20255070	-	78949	1	1	0	0	1	0	0	0	0
GeneID:104971141,Name=LOC104971141,gene=LOC104971141,gene_biotype=lncRNA	NC_037329.1	20239276	20248962	+	9687	0	0	0	0	0	0	0	0	0
GeneID:112442549,Name=LOC112442549,gene=LOC112442549,gene_biotype=lncRNA	NC_037329.1	20255936	20275972	+	20037	1	0	0	0	0	2	2	0	0
GeneID:112443705,Name=LOC112443705,gene=LOC112443705,gene_biotype=snRNA	NC_037329.1	20269706	20269812	+	107	0	0	0	0	0	0	0	0	0
GeneID:112442550,Name=LOC112442550,gene=LOC112442550,gene_biotype=lncRNA	NC_037329.1	20278241	20280209	+	1969	0	0	0	0	0	0	0	0	0
GeneID:615424,Name=MTX2,gene_biotype=protein_coding	NC_037329.1	20568466	20644031	-	75566	62	62	6	2	21	7	53	1	2
GeneID:100295780,Name=HOXD1,gene=HOXD1,gene_biotype=protein_coding	NC_037329.1	20724251	20726458	-	2208	2	3	0	0	0	0	4	0	0
GeneID:100295744,Name=HOXD3,gene=HOXD3,gene_biotype=protein_coding	NC_037329.1	20734749	20745683	-	10935	10	3	2	0	0	0	17	0	0
GeneID:513306,Name=HOXD4,gene_biotype=protein_coding	NC_037329.1	20759992	20776535	-	16544	34	10	2	0	0	0	28	5	0
GeneID:791051,miRBase:MI0005052,Name=MIR10B,MIRN10B	NC_037329.1	20762743	20762841	-	99	0	0	0	0	0	0	0	0	0
GeneID:100295814,Name=HOXD8,gene=HOXD8,gene_biotype=protein_coding	NC_037329.1	20780637	20783398	-	2762	46	79	9	1	2	0	110	2	0
GeneID:100295338,Name=HOXD9,gene=HOXD9,gene_biotype=protein_coding	NC_037329.1	20788518	20793616	-	5099	65	57	3	0	0	1	54	0	0
GeneID:540251,Name=HOXD10,gene_biotype=protein_coding	NC_037329.1	20793703	20796809	-	3107	13	25	1	0	0	0	0	0	0
GeneID:613983,Name=HOXD11,gene_synonym=HOXD	NC_037329.1	20803593	20806307	-	2715	0	1	0	0	0	0	0	0	0
GeneID:520423,Name=HOXD12,gene_biotype=protein_coding	NC_037329.1	20812814	20813774	-	961	0	0	0	0	0	0	0	0	0
GeneID:100336775,Name=HOXD13,gene=HOXD13,gene_biotype=protein_coding	NC_037329.1	20817667	20820784	-	3118	0	0	0	0	0	0	0	0	0
GeneID:112442311,Name=EVX2,gene=EVX2,gene_biotype=protein_coding	NC_037329.1	20829179	20832971	+	3793	0	0	0	0	0	0	0	0	0
GeneID:112442551,Name=LOC112442551,gene=LOC112442551,gene_biotype=lncRNA	NC_037329.1	20905920	20909789	-	3870	0	0	0	0	0	0	0	0	0
GeneID:533298,Name=LNPK,gene_synonym=KIAA1715	NC_037329.1	20906666	21004650	+	97985	13	18	12	2	19	7	137	6	0
GeneID:112442314,Name=LOC112442314,gene=LOC112442314,gene_biotype=lncRNA	NC_037329.1	21041207	21045326	-	4120	0	0	0	0	0	0	0	0	0
GeneID:112442315,Name=LOC112442315,gene=LOC112442315,gene_biotype=lncRNA	NC_037329.1	21061656	21065249	+	3594	0	0	0	0	0	0	0	0	0
GeneID:112443620,Name=LOC112443620,gene=LOC112443620,gene_biotype=snRNA	NC_037329.1	21681302	21681406	-	105	0	0	0	0	0	0	0	0	0
GeneID:540176,Name=ATP5MC3,gene_synonym=ATP5G3	NC_037329.1	21688206	21691318	+	3113	744	1500	175	58	531	141	1392	27	19
GeneID:509827,Name=ATF2,gene_synonym=CREB2	NC_037329.1	21711928	21795313	+	83386	56	96	15	7	55	21	54	4	0
GeneID:508266,Name=CHN1,gene_biotype=protein_coding	NC_037329.1	21843101	22045350	+	202250	1	9	1	1	1	1	15	1	0
GeneID:338070,Name=CHRNA1,gene_biotype=protein_coding	NC_037329.1	22084351	22103937	+	19587	0	0	0	0	0	0	237	1	0
GeneID:540304,Name=WIPF1,WASPIP	NC_037329.1	22130050	22259091	+	129042	11	35	4	1	22	3	74	3	0
GeneID:107132239,Name=LOC107132239,gene=LOC107132239,gene_biotype=lncRNA	NC_037329.1	22166603	22179182	-	12580	0	0	0	0	0	0	0	0	0
GeneID:107132240,Name=LOC107132240,gene=LOC107132240,gene_biotype=lncRNA	NC_037329.1	22231039	22278659	-	47621	0	0	0	0	0	0	1	0	0
GeneID:112443613,Name=LOC112443613,gene=LOC112443613,gene_biotype=snRNA	NC_037329.1	22267736	22267841	-	106	0	0	0	0	0	0	0	0	0
GeneID:107132241,Name=LOC107132241,gene=LOC107132241,gene_biotype=lncRNA	NC_037329.1	22294123	22320609	-	26487	0	0	0	0	0	0	0	0	0
GeneID:538798,Name=GPR155,gene=GPR155,gene_biotype=protein_coding	NC_037329.1	22319664	22360233	+	40570	16	37	5	2	11	2	89	2	0
GeneID:511983,Name=SCRN3,gene_biotype=protein_coding	NC_037329.1	22362844	22397277	-	34434	116	118	15	5	44	6	202	0	0
GeneID:534057,Name=CIR1,gene=CIR1,gene_biotype=protein_coding	NC_037329.1	22397255	22439127	+	41873	157	205	37	22	66	27	353	9	0
GeneID:517257,Name=SP9,gene_biotype=protein_coding	NC_037329.1	22449123	22451576	-	2454	0	1	0	0	0	0	0	0	0
GeneID:112443637,Name=LOC112443637,gene=LOC112443637,gene_biotype=snoRNA	NC_037329.1	22493977	22494108	-	132	0	0	0	4	0	1	0	0	0
GeneID:509966,Name=OLA1,gene_biotype=protein_coding	NC_037329.1	22528224	22693133	+	164910	79	120	35	8	93	33	70	0	3
GeneID:112442320,Name=LOC112442320,gene=LOC112442320,gene_biotype=lncRNA	NC_037329.1	22734290	22736345	-	2056	0	0	0	0	0	0	0	0	0
GeneID:540766,Name=SP3,gene=SP3,gene_biotype=protein_coding	NC_037329.1	22796755	22855038	+	58284	68	159	19	15	67	11	216	4	1
GeneID:112443794,Name=TRNAA-UGC,gene=TRNAA-UGC,gene_biotype=tRNA	NC_037329.1	22972120	22972191	+	72	0	0	0	0	0	0	0	0	0
GeneID:107132247,Name=LOC107132247,gene=LOC107132247,gene_biotype=protein_coding	NC_037329.1	23263224	23263588	-	365	174	402	39	24	287	78	347	15	3
GeneID:614893,Name=CDCA7,gene_biotype=protein_coding	NC_037329.1	23340521	23353702	-	13182	5	3	2	1	4	2	44	1	0
GeneID:112443822,Name=TRNAE-CUC,gene=TRNAE-CUC,gene_biotype=tRNA	NC_037329.1	23374926	23374998	+	73	0	0	0	0	0	0	0	0	0
GeneID:519251,Name=MAP3K20,ZAK	NC_037329.1	23404603	23571423	-	166821	33	44	9	6	34	12	2109	20	7
GeneID:112443731,Name=LOC112443731,gene=LOC112443731,gene_biotype=snRNA	NC_037329.1	23583138	23583244	-	107	0	0	0	0	0	0	0	0	0
GeneID:537312,Name=RAPGEF4,gene_biotype=protein_coding	NC_037329.1	23607682	23937899	-	330218	72	64	9	2	16	5	50	1	1
GeneID:104971159,Name=LOC104971159,gene=LOC104971159,gene_biotype=lncRNA	NC_037329.1	23616644	23630927	+	14284	0	0	0	0	0	0	2	0	0
GeneID:112443700,Name=LOC112443700,gene=LOC112443700,gene_biotype=snRNA	NC_037329.1	23987514	23987620	-	107	0	0	0	0	0	0	2	0	0
GeneID:112443739,Name=TRNAG-UCC,gene=TRNAG-UCC,gene_biotype=tRNA	NC_037329.1	24011434	24011506	+	73	0	0	0	0	0	0	0	0	0
GeneID:528655,Name=PDK1,gene_biotype=protein_coding	NC_037329.1	24026650	24068968	-	42319	30	17	7	2	14	5	40	1	0
GeneID:112443693,Name=LOC112443693,gene=LOC112443693,gene_biotype=snRNA	NC_037329.1	24080798	24080904	+	107	0	0	0	0	0	0	0	0	0
GeneID:535043,Name=ITGA6,gene_biotype=protein_coding	NC_037329.1	24091589	24179355	-	87767	299	857	148	11	34	26	284	9	9
GeneID:100313160,miRBase:MI0011381,Name=MIR2352,gene_synonym=bta-mir-2352	NC_037329.1	24156202	24156277	-	76	0	0	0	0	0	0	0	0	0
GeneID:112442553,Name=LOC112442553,gene=LOC112442553,gene_biotype=lncRNA	NC_037329.1	24419233	24423135	+	3903	0	0	0	0	0	0	0	0	0
GeneID:112443787,Name=TRNAW-CCA,gene=TRNAW-CCA,gene_biotype=tRNA	NC_037329.1	24442713	24442784	-	72	0	0	0	0	0	0	0	0	0
GeneID:528490,Name=DLX2,gene_biotype=protein_coding	NC_037329.1	24448625	24450898	+	2274	0	0	0	0	0	0	0	0	0
GeneID:521806,Name=DLX1,gene_biotype=protein_coding	NC_037329.1	24462466	24466469	-	4004	0	0	0	0	0	0	2	0	0
GeneID:533042,Name=METAP1D,gene_synonym=MAP1D	NC_037329.1	24470954	24547950	-	76997	17	7	7	2	16	21	43	0	0
GeneID:509329,Name=HAT1,gene_biotype=protein_coding	NC_037329.1	24564096	24604759	-	40664	74	95	19	3	54	15	179	5	0
GeneID:539494,Name=SLC25A12,gene_biotype=protein_coding	NC_037329.1	24637412	24736034	+	98623	52	90	11	1	3	0	576	1	0
GeneID:526329,Name=DYNC1I2,gene_biotype=protein_coding	NC_037329.1	24765627	24819559	-	53933	233	309	52	36	135	86	620	11	2
GeneID:784052,Name=LOC784052,gene=LOC784052,gene_biotype=protein_coding	NC_037329.1	24844166	24844602	+	437	26	54	9	5	55	12	31	0	0
GeneID:534257,Name=CYBRD1,gene_biotype=protein_coding	NC_037329.1	24910822	24945703	-	34882	22	27	4	0	4	2	521	5	6
GeneID:100297358,Name=LOC100297358,gene=LOC100297358,gene_biotype=lncRNA	NC_037329.1	24947413	24948541	+	1129	0	0	0	0	0	0	0	0	0
GeneID:614170,Name=DCAF17,gene_biotype=protein_coding	NC_037329.1	25001651	25029155	-	27505	15	7	3	5	6	3	32	1	3
GeneID:506947,Name=METTL8,gene_biotype=protein_coding	NC_037329.1	25029301	25113435	+	84135	48	121	19	16	19	4	54	3	2
GeneID:104971162,Name=LOC104971162,gene=LOC104971162,gene_biotype=lncRNA	NC_037329.1	25114683	25120015	+	5333	0	0	0	0	1	0	0	0	0
GeneID:537517,Name=TLK1,gene=TLK1,gene_biotype=protein_coding	NC_037329.1	25219923	25456566	+	236644	207	214	41	13	65	13	93	6	1
GeneID:112442554,Name=LOC112442554,gene=LOC112442554,gene_biotype=lncRNA	NC_037329.1	25449095	25455872	-	6778	0	0	0	0	0	0	0	0	0
GeneID:112442555,Name=LOC112442555,gene=LOC112442555,gene_biotype=lncRNA	NC_037329.1	25457970	25460162	-	2193	0	0	0	0	0	0	0	0	0
GeneID:513771,Name=GORASP2,gene_biotype=protein_coding	NC_037329.1	25523576	25556740	-	33165	42	110	22	21	99	22	113	4	0
GeneID:101905343,Name=LOC101905343,gene=LOC101905343,gene_biotype=protein_coding	NC_037329.1	25527253	25529672	-	2420	0	0	0	0	0	0	0	0	0
GeneID:517552,Name=GAD1,gene_biotype=protein_coding	NC_037329.1	25604077	25643984	-	39908	0	0	0	0	0	0	0	0	0
GeneID:615113,Name=ERICH2,gene_biotype=protein_coding	NC_037329.1	25661913	25694183	-	32271	49	88	27	1	0	0	0	0	0
GeneID:512467,Name=SP5,gene=SP5,gene_biotype=protein_coding	NC_037329.1	25728713	25733165	-	4453	6	4	0	0	6	0	0	0	0
GeneID:536123,Name=MYO3B,gene=MYO3B,gene_biotype=protein_coding	NC_037329.1	25778898	26211233	-	432336	8	9	0	0	2	0	3	0	0
GeneID:112443628,Name=LOC112443628,gene=LOC112443628,gene_biotype=snRNA	NC_037329.1	25871298	25871401	-	104	0	0	0	0	0	0	0	0	0
GeneID:112442556,Name=LOC112442556,gene=LOC112442556,gene_biotype=lncRNA	NC_037329.1	26151112	26168710	+	17599	0	0	0	0	0	0	0	0	0
GeneID:112443627,Name=LOC112443627,gene=LOC112443627,gene_biotype=snRNA	NC_037329.1	26286131	26286238	+	108	0	0	0	0	0	0	0	0	0
GeneID:537932,Name=UBR3,gene=UBR3,gene_biotype=protein_coding	NC_037329.1	26312357	26517619	-	205263	134	159	21	19	23	11	1468	17	2
GeneID:614427,Name=METTL5,gene_biotype=protein_coding	NC_037329.1	26534519	26545293	+	10775	19	39	12	3	37	8	41	2	8
GeneID:338071,Name=SSB,gene_biotype=protein_coding	NC_037329.1	26544087	26554136	-	10050	125	258	56	22	163	48	230	7	0
GeneID:112443694,Name=LOC112443694,gene=LOC112443694,gene_biotype=snRNA	NC_037329.1	26545875	26545981	-	107	0	0	0	0	0	0	0	0	0
GeneID:112442557,Name=LOC112442557,gene=LOC112442557,gene_biotype=lncRNA	NC_037329.1	26554284	26556135	+	1852	0	0	0	0	0	0	0	0	0
GeneID:100140861,Name=KLHL23,gene_biotype=protein_coding	NC_037329.1	26570154	26589955	-	19802	2	0	3	4	1	0	117	2	0
GeneID:507308,Name=PHOSPHO2,gene_biotype=protein_coding	NC_037329.1	26613241	26618778	-	5538	10	10	3	3	9	1	30	0	0
GeneID:616485,Name=CCDC173,gene=CCDC173,gene_biotype=protein_coding	NC_037329.1	26618436	26643283	+	24848	6	5	1	1	0	0	3	0	0
GeneID:783720,Name=PPIG,gene_biotype=protein_coding	NC_037329.1	26643721	26689540	-	45820	386	367	84	47	135	66	606	11	0
GeneID:515744,Name=FASTKD1,gene_biotype=protein_coding	NC_037329.1	26694291	26733023	+	38733	55	75	34	2	21	3	136	0	0
GeneID:112442558,Name=LOC112442558,gene=LOC112442558,gene_biotype=lncRNA	NC_037329.1	26710477	26713105	+	2629	0	0	0	0	0	0	0	0	0
GeneID:112443678,Name=LOC112443678,gene=LOC112443678,gene_biotype=snoRNA	NC_037329.1	26713498	26713604	+	107	0	0	0	0	0	0	0	0	0
GeneID:505794,Name=KLHL41,gene_synonym=KBTBD10	NC_037329.1	26734650	26750934	-	16285	3	10	0	1	2	0	4036	122	27
GeneID:104971168,Name=LOC104971168,gene=LOC104971168,gene_biotype=lncRNA	NC_037329.1	26751096	26763565	+	12470	0	0	0	0	0	0	9	0	0
GeneID:528191,Name=BBS5,gene_biotype=protein_coding	NC_037329.1	26753218	26774748	-	21531	24	25	6	6	3	0	29	0	0
GeneID:112443789,Name=TRNAR-UCU,gene=TRNAR-UCU,gene_biotype=tRNA	NC_037329.1	26781863	26781934	-	72	0	1	0	0	2	0	0	0	0
GeneID:100337021,Name=LRP2,gene=LRP2,gene_biotype=protein_coding	NC_037329.1	26855511	27031117	+	175607	21549	44746	6882	84	253	35	174	377	11
GeneID:282851,Name=DHRS9,gene_synonym=RDHL	NC_037329.1	27068204	27092072	-	23869	0	0	0	1	0	0	6	0	0
GeneID:531150,Name=ABCB11,gene_biotype=protein_coding	NC_037329.1	27112288	27212706	+	100419	0	1	1	97	123	106	26	0	0
GeneID:505012,Name=G6PC2,gene_biotype=protein_coding	NC_037329.1	27226323	27233030	-	6708	0	0	0	0	0	0	0	0	0
GeneID:505011,Name=SPC25,gene_synonym=SPBC25	NC_037329.1	27248534	27264673	+	16140	1	4	1	3	6	1	14	0	0
GeneID:112443601,Name=LOC112443601,gene=LOC112443601,gene_biotype=snRNA	NC_037329.1	27258416	27258518	-	103	0	0	0	0	1	0	0	0	0
GeneID:521834,Name=NOSTRIN,gene_biotype=protein_coding	NC_037329.1	27269371	27332534	-	63164	30	80	12	9	16	6	41	0	0
GeneID:616901,Name=CERS6,gene_synonym=LASS6	NC_037329.1	27353327	27712377	-	359051	26	48	14	18	101	34	15	0	0
GeneID:100313161,miRBase:MI0011382,Name=MIR2353,gene_synonym=bta-mir-2353	NC_037329.1	27581629	27581703	-	75	0	0	0	0	0	0	0	0	0
GeneID:522103,Name=STK39,gene_biotype=protein_coding	NC_037329.1	27870193	27963306	+	93114	8	6	2	2	26	7	6	1	0
GeneID:100847850,Name=LOC100847850,gene=LOC100847850,gene_biotype=lncRNA	NC_037329.1	28189795	28191624	-	1830	0	0	0	0	0	0	1	0	0
GeneID:112442559,Name=LOC112442559,gene=LOC112442559,gene_biotype=lncRNA	NC_037329.1	28192126	28255465	-	63340	0	0	0	0	0	0	0	0	0
GeneID:539027,Name=B3GALT1,gene=B3GALT1,gene_biotype=protein_coding	NC_037329.1	28307919	28937959	-	630041	6	3	0	29	181	16	65	4	0
GeneID:506090,Name=XIRP2,gene=XIRP2,gene_biotype=protein_coding	NC_037329.1	28988604	29067347	-	78744	1	2	1	0	1	0	1821	115	5
GeneID:102467001,miRBase:MI0025189,Name=MIR2285W,gene_synonym=bta-mir-2285w	NC_037329.1	29049864	29049946	+	83	0	0	0	0	0	0	0	0	0
GeneID:507516,Name=SCN7A,gene=SCN7A,gene_biotype=protein_coding	NC_037329.1	29818717	29899887	+	81171	1	1	0	0	0	0	3	0	0
GeneID:104971177,Name=LOC104971177,gene=LOC104971177,gene_biotype=lncRNA	NC_037329.1	29923620	29924261	-	642	0	0	0	0	0	0	0	0	0
GeneID:533065,Name=SCN9A,gene_biotype=protein_coding	NC_037329.1	29924442	30089661	+	165220	20	5	1	0	0	1	2	0	0
GeneID:780963,Name=LOC780963,gene=LOC780963,gene_biotype=protein_coding	NC_037329.1	29991119	29995740	+	4622	0	0	0	0	0	0	0	0	0
GeneID:112442560,Name=LOC112442560,gene=LOC112442560,gene_biotype=lncRNA	NC_037329.1	30011613	30086804	-	75192	0	0	0	0	0	0	0	0	0
GeneID:529590,Name=SCN1A,gene_biotype=protein_coding	NC_037329.1	30163841	30320876	+	157036	0	0	0	0	0	0	6	1	0
GeneID:112443611,Name=LOC112443611,gene=LOC112443611,gene_biotype=snRNA	NC_037329.1	30176165	30176271	-	107	0	0	0	0	0	0	0	0	0
GeneID:527412,Name=TTC21B,gene_biotype=protein_coding	NC_037329.1	30336656	30434728	+	98073	35	29	1	3	17	11	62	0	0
GeneID:104971180,Name=LOC104971180,gene=LOC104971180,gene_biotype=lncRNA	NC_037329.1	30485587	30506840	+	21254	0	0	0	0	0	0	0	0	0
GeneID:535458,Name=GALNT3,gene_biotype=protein_coding	NC_037329.1	30517026	30570448	+	53423	21	17	8	1	12	0	20	0	0
GeneID:540832,Name=CSRNP3,gene_synonym=FAM130A2	NC_037329.1	30608229	30812957	-	204729	18	14	5	1	3	3	40	0	0
GeneID:112443604,Name=LOC112443604,gene=LOC112443604,gene_biotype=snRNA	NC_037329.1	30651898	30652004	-	107	0	0	0	0	0	0	0	0	0
GeneID:539718,Name=SCN2A,gene_synonym=SCN2A1	NC_037329.1	30880623	31019443	-	138821	3	3	0	0	1	0	0	0	0
GeneID:534223,Name=SCN3A,gene=SCN3A,gene_biotype=protein_coding	NC_037329.1	31064123	31185542	+	121420	7	21	1	0	0	0	8	0	0
GeneID:112443706,Name=LOC112443706,gene=LOC112443706,gene_biotype=snRNA	NC_037329.1	31120356	31120462	-	107	0	2	0	0	1	0	1	1	0
GeneID:523418,Name=SLC38A11,gene_biotype=protein_coding	NC_037329.1	31290315	31348856	+	58542	0	0	0	0	1	0	2	0	0
GeneID:112442561,Name=LOC112442561,gene=LOC112442561,gene_biotype=lncRNA	NC_037329.1	31388505	31431259	-	42755	3	1	0	0	0	0	0	0	0
GeneID:112443710,Name=LOC112443710,gene=LOC112443710,gene_biotype=snRNA	NC_037329.1	31419404	31419510	+	107	0	1	0	1	0	0	0	0	0
GeneID:532067,Name=COBLL1,gene=COBLL1,gene_biotype=protein_coding	NC_037329.1	31429854	31597850	+	167997	502	1021	142	80	318	95	33	8	1
GeneID:107132251,Name=LOC107132251,gene=LOC107132251,gene_biotype=lncRNA	NC_037329.1	31621969	31637760	+	15792	0	0	1	0	0	0	0	0	0
GeneID:104971229,Name=LOC104971229,gene=LOC104971229,gene_biotype=lncRNA	NC_037329.1	31642692	31667850	-	25159	1	0	0	1	3	0	0	0	0
GeneID:497029,Name=GRB14,gene_biotype=protein_coding	NC_037329.1	31681727	31810646	+	128920	2	5	1	5	34	9	16	0	0
GeneID:101905392,Name=FIGN,gene=FIGN,gene_biotype=protein_coding	NC_037329.1	32625607	32756982	+	131376	14	9	4	0	5	3	15	0	0
GeneID:112443740,Name=TRNAC-GCA,gene=TRNAC-GCA,gene_biotype=tRNA	NC_037329.1	32708913	32708985	+	73	0	0	0	0	0	0	0	0	0
GeneID:107131350,Name=LOC107131350,gene=LOC107131350,gene_biotype=lncRNA	NC_037329.1	32830105	32849079	+	18975	0	0	0	0	0	0	1	0	0
GeneID:107132260,Name=LOC107132260,gene=LOC107132260,gene_biotype=protein_coding	NC_037329.1	33810603	33811173	-	571	7	25	1	0	0	0	12	1	0
GeneID:534542,Name=KCNH7,gene=KCNH7,gene_biotype=protein_coding,partial=true,start_range=.,33981480	NC_037329.1	33981480	34053028	+	71549	0	0	0	0	2	0	0	0	0
GeneID:112442562,Name=LOC112442562,gene=LOC112442562,gene_biotype=protein_coding	NC_037329.1	34054738	34059419	+	4682	0	0	0	0	0	0	0	0	0
GeneID:507139,Name=GCA,gene=GCA,gene_biotype=protein_coding	NC_037329.1	34067544	34087631	-	20088	7	3	2	0	3	0	1	0	0
GeneID:112443621,Name=LOC112443621,gene=LOC112443621,gene_biotype=snRNA	NC_037329.1	34079005	34079107	+	103	0	0	0	0	0	0	0	0	0
GeneID:535490,Name=IFIH1,gene=IFIH1,gene_biotype=protein_coding	NC_037329.1	34111332	34166970	+	55639	56	19	11	19	45	10	187	2	0
GeneID:508882,Name=FAP,ZIP	NC_037329.1	34192288	34271389	+	79102	2	0	0	0	2	4	290	1	0
GeneID:280802,Name=GCG,gene_biotype=protein_coding	NC_037329.1	34292551	34302951	+	10401	0	0	0	0	0	0	0	0	0
GeneID:112442563,Name=LOC112442563,gene=LOC112442563,gene_biotype=lncRNA	NC_037329.1	34371261	34383785	-	12525	11	2	0	0	0	0	0	0	0
GeneID:281122,Name=DPP4,WC10	NC_037329.1	34382851	34467587	+	84737	530	856	130	83	206	101	99	12	0
GeneID:517077,Name=SLC4A10,gene_biotype=protein_coding	NC_037329.1	34473395	34816443	-	343049	1	0	2	0	0	0	7	0	2
GeneID:505142,Name=TBR1,gene_biotype=protein_coding	NC_037329.1	34960314	34968013	-	7700	0	0	0	0	0	0	0	0	0
GeneID:535683,Name=PSMD14,gene_biotype=protein_coding	NC_037329.1	34972736	35083013	-	110278	117	259	52	23	105	34	384	7	9
GeneID:112443790,Name=TRNAL-CAA,gene=TRNAL-CAA,gene_biotype=tRNA	NC_037329.1	35103728	35103809	-	82	0	0	0	0	0	0	0	0	0
GeneID:112442326,Name=LOC112442326,gene=LOC112442326,gene_biotype=lncRNA	NC_037329.1	35130185	35134342	-	4158	0	0	0	0	0	0	0	0	0
GeneID:539513,Name=TANK,gene_biotype=protein_coding	NC_037329.1	35143355	35239531	-	96177	35	46	9	9	20	1	85	8	0
GeneID:526135,Name=RBMS1,gene_biotype=protein_coding	NC_037329.1	35854946	36074569	+	219624	104	110	26	12	56	20	141	3	0
GeneID:101906588,Name=LOC101906588,gene=LOC101906588,gene_biotype=lncRNA	NC_037329.1	35919529	35940140	-	20612	0	0	0	0	0	0	0	0	0
GeneID:101906513,Name=LOC101906513,gene=LOC101906513,gene_biotype=protein_coding	NC_037329.1	36028559	36028903	-	345	89	238	64	2	27	19	48	5	0
GeneID:282644,Name=ITGB6,gene_biotype=protein_coding	NC_037329.1	36097360	36248576	+	151217	41	309	50	9	195	47	51	7	1
GeneID:107132253,Name=LOC107132253,gene=LOC107132253,gene_biotype=lncRNA	NC_037329.1	36247419	36265063	-	17645	0	0	0	0	0	0	1	0	0
GeneID:317777,Name=PLA2R1,gene_synonym=PLA2-R	NC_037329.1	36265393	36407978	+	142586	50	60	8	4	9	8	204	5	0
GeneID:112443655,Name=LOC112443655,gene=LOC112443655,gene_biotype=snoRNA	NC_037329.1	36398029	36398164	+	136	0	0	0	0	0	0	0	0	0
GeneID:407236,Name=LY75,partial=true	NC_037329.1	36454504	36545260	+	90757	595	1431	262	8	18	8	111	13	2
GeneID:100126272,Name=CD302,gene_synonym=DCL-1	NC_037329.1	36553599	36579202	+	25604	41	67	13	104	308	115	225	3	1
GeneID:507865,Name=MARCH7,gene_biotype=protein_coding	NC_037329.1	36579466	36627246	-	47781	179	256	46	36	66	25	542	10	9
GeneID:535498,Name=BAZ2B,gene_biotype=protein_coding	NC_037329.1	36714691	37047073	+	332383	197	57	24	30	47	9	140	5	0
GeneID:783784,Name=WDSUB1,gene=WDSUB1,gene_biotype=protein_coding	NC_037329.1	37062460	37131922	+	69463	23	58	7	3	8	1	4	0	0
GeneID:507983,Name=TANC1,gene=TANC1,gene_biotype=protein_coding	NC_037329.1	37132663	37386876	-	254214	181	170	35	14	25	28	116	1	0
GeneID:574085,Name=DAPL1,gene_synonym=EEDA	NC_037329.1	37474707	37515049	-	40343	21	2	0	1	0	0	0	0	0
GeneID:112443791,Name=TRNAC-GCA,gene=TRNAC-GCA,gene_biotype=tRNA	NC_037329.1	37531864	37531935	-	72	0	0	0	0	0	0	0	0	0
GeneID:281406,Name=PKP4,gene_biotype=protein_coding	NC_037329.1	37644365	37902698	-	258334	188	170	16	2	9	7	30	4	0
GeneID:112442564,Name=LOC112442564,gene=LOC112442564,gene_biotype=lncRNA	NC_037329.1	37962272	37965227	-	2956	0	0	0	0	0	0	0	0	0
GeneID:614176,Name=CCDC148,gene=CCDC148,gene_biotype=protein_coding	NC_037329.1	37989959	38200659	+	210701	6	3	1	1	2	0	3	1	0
GeneID:112443682,Name=LOC112443682,gene=LOC112443682,gene_biotype=snRNA	NC_037329.1	38041545	38041692	+	148	0	0	0	0	0	0	0	0	0
GeneID:534937,Name=UPP2,gene_biotype=protein_coding	NC_037329.1	38224677	38262110	-	37434	778	1395	259	49	179	87	12	31	0
GeneID:112443616,Name=LOC112443616,gene=LOC112443616,gene_biotype=snRNA	NC_037329.1	38379710	38379816	+	107	0	0	0	0	0	0	0	0	0
GeneID:101907729,Name=LOC101907729,gene=LOC101907729,gene_biotype=lncRNA	NC_037329.1	38400892	38466344	-	65453	0	0	0	0	0	0	0	0	0
GeneID:338068,Name=ACVR1,ACVR1A	NC_037329.1	38466800	38597896	+	131097	71	130	24	9	16	3	198	3	0
GeneID:536380,Name=ACVR1C,gene_biotype=protein_coding	NC_037329.1	38753355	38831144	+	77790	0	2	0	2	0	0	10	0	0
GeneID:540450,Name=CYTIP,gene_synonym=PSCDBP	NC_037329.1	38861715	38944921	+	83207	87	75	9	3	10	8	82	1	0
GeneID:112442565,Name=LOC112442565,gene=LOC112442565,gene_biotype=lncRNA	NC_037329.1	38949893	38957777	+	7885	0	0	0	0	0	0	0	0	0
GeneID:617274,Name=ERMN,gene_biotype=protein_coding	NC_037329.1	39011315	39016776	+	5462	0	0	0	0	0	0	0	0	0
GeneID:504711,Name=GALNT5,gene_biotype=protein_coding	NC_037329.1	39025155	39069651	-	44497	7	13	0	1	1	4	25	0	0
GeneID:112443741,Name=TRNAC-GCA,gene=TRNAC-GCA,gene_biotype=tRNA	NC_037329.1	39299224	39299295	+	72	0	0	0	0	0	0	0	0	0
GeneID:112443744,Name=TRNAC-ACA,gene=TRNAC-ACA,gene_biotype=tRNA	NC_037329.1	39302771	39302842	+	72	0	0	0	0	0	0	0	0	0
GeneID:112442329,Name=LOC112442329,gene=LOC112442329,gene_biotype=lncRNA	NC_037329.1	39595984	39599827	+	3844	0	0	0	0	0	0	0	0	0
GeneID:504948,Name=GPD2,GPDH-M	NC_037329.1	39647467	39802943	-	155477	86	51	6	0	8	8	311	7	0
GeneID:112442566,Name=LOC112442566,gene=LOC112442566,gene_biotype=lncRNA	NC_037329.1	39833996	39842412	-	8417	1	0	0	0	0	0	0	0	0
GeneID:112443746,Name=TRNAG-GCC,gene=TRNAG-GCC,gene_biotype=tRNA	NC_037329.1	39839393	39839463	+	71	32	2	2	24	38	11	20	0	0
GeneID:112443792,Name=TRNAA-CGC,gene=TRNAA-CGC,gene_biotype=tRNA	NC_037329.1	39839750	39839821	-	72	0	0	0	0	0	0	0	0	0
GeneID:112442205,Name=LOC112442205,gene=LOC112442205,gene_biotype=protein_coding	NC_037329.1	39882372	39888977	-	6606	1	0	0	0	0	0	0	0	0
GeneID:540245,Name=NR4A2,gene_biotype=protein_coding	NC_037329.1	39888279	39906249	+	17971	1	2	0	0	0	0	23	0	0
GeneID:112443720,Name=LOC112443720,gene=LOC112443720,gene_biotype=snRNA	NC_037329.1	40458044	40458150	-	107	0	0	0	0	0	0	0	0	0
GeneID:112443647,Name=LOC112443647,gene=LOC112443647,gene_biotype=snRNA	NC_037329.1	40479806	40479961	+	156	0	0	0	0	0	0	0	0	0
GeneID:526088,Name=KCNJ3,gene_synonym=GIRK-1	NC_037329.1	41180769	41378910	-	198142	23	20	4	5	6	1	0	0	0
GeneID:532545,Name=GALNT13,gene_biotype=protein_coding	NC_037329.1	41675904	42332413	-	656510	2	3	0	4	20	12	2	0	0
GeneID:614739,Name=RPRM,gene_biotype=protein_coding	NC_037329.1	42650738	42652184	+	1447	2	2	1	0	0	0	0	1	0
GeneID:112442331,Name=LOC112442331,gene=LOC112442331,gene_biotype=lncRNA	NC_037329.1	42669222	42689599	+	20378	0	0	0	0	0	0	0	0	0
GeneID:112442334,Name=LOC112442334,gene=LOC112442334,gene_biotype=lncRNA	NC_037329.1	42687120	42690690	-	3571	0	0	0	0	0	0	0	0	0
GeneID:507137,Name=ARL6IP6,gene_biotype=protein_coding	NC_037329.1	43427948	43469178	-	41231	31	37	11	7	11	6	88	0	0
GeneID:112443748,Name=TRNAY-GUA,gene=TRNAY-GUA,gene_biotype=tRNA	NC_037329.1	43452579	43452650	+	72	0	0	0	0	0	0	0	0	0
GeneID:112443599,Name=LOC112443599,gene=LOC112443599,gene_biotype=snRNA	NC_037329.1	43463000	43463103	+	104	0	0	0	0	0	0	0	0	0
GeneID:100301114,Name=PRPF40A,gene=PRPF40A,gene_biotype=protein_coding	NC_037329.1	43469904	43529219	+	59316	384	284	55	24	130	43	273	8	4
GeneID:788312,Name=FMNL2,gene_biotype=protein_coding	NC_037329.1	43532434	43866692	-	334259	51	38	3	7	10	9	115	2	0
GeneID:101902790,Name=LOC101902790,gene=LOC101902790,gene_biotype=protein_coding	NC_037329.1	43617352	43617874	-	523	0	0	0	0	0	0	0	0	0
GeneID:112442568,Name=LOC112442568,gene=LOC112442568,gene_biotype=lncRNA	NC_037329.1	43733815	43734878	-	1064	0	0	0	0	0	0	0	0	0
GeneID:538505,Name=STAM2,gene_biotype=protein_coding	NC_037329.1	44006640	44056554	+	49915	103	121	18	6	59	18	145	1	2
GeneID:282161,Name=CACNB4,gene_biotype=protein_coding	NC_037329.1	44069605	44350698	+	281094	1	0	0	0	0	0	1	0	0
GeneID:112442569,Name=LOC112442569,gene=LOC112442569,gene_biotype=lncRNA	NC_037329.1	44146155	44157381	-	11227	1	0	0	0	0	0	0	0	0
GeneID:519694,Name=ARL5A,gene_biotype=protein_coding	NC_037329.1	44355867	44403684	+	47818	15	35	3	3	18	3	35	1	0
GeneID:407121,Name=NEB,gene=NEB,gene_biotype=protein_coding	NC_037329.1	44432998	44652244	+	219247	1	4	16	43	75	82	38591	690	476
GeneID:112442618,Name=LOC112442618,gene=LOC112442618,gene_biotype=lncRNA	NC_037329.1	44624770	44639243	-	14474	0	0	2	0	0	0	0	0	0
GeneID:541247,Name=RIF1,gene=RIF1,gene_biotype=protein_coding	NC_037329.1	44653954	44716279	-	62326	136	160	40	7	60	32	242	5	0
GeneID:493710,Name=TNFAIP6,gene_synonym=tsg-6	NC_037329.1	44746822	44763774	-	16953	0	1	0	0	2	0	218	5	8
GeneID:511280,Name=NMI,gene_biotype=protein_coding	NC_037329.1	44825911	44846381	+	20471	21	49	9	20	63	19	118	0	0
GeneID:617625,Name=RBM43,gene_biotype=protein_coding	NC_037329.1	44857470	44869115	+	11646	18	12	0	3	5	1	145	0	0
GeneID:112442620,Name=LOC112442620,gene=LOC112442620,gene_biotype=lncRNA	NC_037329.1	45654174	45669513	-	15340	0	0	0	0	0	0	0	0	0
GeneID:783333,Name=RND3,gene_biotype=protein_coding	NC_037329.1	45698139	45719680	+	21542	18	53	5	31	102	44	299	4	0
GeneID:104968526,Name=LOC104968526,gene=LOC104968526,gene_biotype=lncRNA	NC_037329.1	46342361	46497309	-	154949	3	0	0	0	0	0	0	1	0
GeneID:521533,Name=MMADHC,gene_synonym=C2H2ORF25	NC_037329.1	46549744	46565934	+	16191	111	180	39	26	215	66	234	3	0
GeneID:100337491,Name=LYPD6,gene=LYPD6,gene_biotype=protein_coding	NC_037329.1	46621542	46753883	-	132342	5	10	1	0	5	0	2	0	0
GeneID:104971213,Name=LOC104971213,gene=LOC104971213,gene_biotype=lncRNA	NC_037329.1	46754001	46785567	+	31567	0	1	0	0	1	2	0	0	0
GeneID:616612,Name=LYPD6B,gene=LYPD6B,gene_biotype=protein_coding	NC_037329.1	46966303	47199805	-	233503	19	11	6	2	0	0	11	0	0
GeneID:538771,Name=KIF5C,gene_biotype=protein_coding	NC_037329.1	47209453	47368948	-	159496	10	9	0	1	0	0	9	1	0
GeneID:100313286,miRBase:MI0011383,Name=MIR2354,gene_synonym=bta-mir-2354	NC_037329.1	47355913	47355987	+	75	0	0	0	0	0	0	0	0	0
GeneID:539432,Name=EPC2,gene_biotype=protein_coding	NC_037329.1	47420198	47547522	-	127325	22	25	1	9	5	1	61	1	0
GeneID:112443690,Name=LOC112443690,gene=LOC112443690,gene_biotype=snRNA	NC_037329.1	47541060	47541166	-	107	0	0	0	0	0	0	0	0	0
GeneID:112442340,Name=LOC112442340,gene=LOC112442340,gene_biotype=lncRNA	NC_037329.1	47656321	47659886	-	3566	0	0	0	0	0	0	0	0	0
GeneID:541084,Name=MBD5,gene_biotype=protein_coding	NC_037329.1	47696843	47853314	-	156472	24	16	6	2	2	2	31	0	0
GeneID:615626,Name=PTMA,gene_biotype=protein_coding	NC_037329.1	47896053	47897091	+	1039	560	1022	267	90	537	147	1057	34	1
GeneID:107132255,Name=LOC107132255,gene=LOC107132255,gene_biotype=lncRNA	NC_037329.1	47961935	48181273	-	219339	19	15	3	4	1	1	24	2	0
GeneID:529245,Name=ORC4,gene_synonym=ORC4L	NC_037329.1	48181465	48278412	+	96948	56	57	16	4	17	6	145	8	9
GeneID:281598,Name=ACVR2A,gene_synonym=ACVR2	NC_037329.1	48279645	48374634	-	94990	71	97	18	9	20	13	203	1	0
GeneID:112442629,Name=LOC112442629,gene=LOC112442629,gene_biotype=lncRNA	NC_037329.1	48921327	49079874	+	158548	1	0	0	1	0	0	2	0	0
GeneID:786829,Name=LOC786829,gene=LOC786829,gene_biotype=misc_RNA	NC_037329.1	49631454	49631879	-	426	25	41	8	3	14	6	102	1	0
GeneID:104971220,Name=LOC104971220,gene=LOC104971220,gene_biotype=lncRNA	NC_037329.1	51342644	51629227	-	286584	12	2	1	2	0	1	2	0	0
GeneID:112442632,Name=LOC112442632,gene=LOC112442632,gene_biotype=lncRNA	NC_037329.1	51980888	51983708	+	2821	0	0	0	0	0	0	0	0	0
GeneID:112442346,Name=LOC112442346,gene=LOC112442346,gene_biotype=lncRNA	NC_037329.1	52150310	52153704	-	3395	0	0	0	0	0	0	0	0	0
GeneID:101904069,Name=LOC101904069,gene=LOC101904069,gene_biotype=protein_coding	NC_037329.1	52169632	52170787	+	1156	0	0	0	0	0	0	0	0	0
GeneID:613677,Name=LOC613677,gene=LOC613677,gene_biotype=protein_coding	NC_037329.1	52173071	52176657	-	3587	15	27	8	1	0	0	10	0	0
GeneID:539873,Name=ZEB2,gene_synonym=ZFHX1B	NC_037329.1	52174189	52264481	+	90293	37	20	8	10	2	8	129	0	0
GeneID:534677,Name=GTDC1,gene_biotype=protein_coding	NC_037329.1	52372138	52831984	+	459847	44	22	10	1	24	2	55	2	0
GeneID:616246,Name=ARHGAP15,gene_biotype=protein_coding	NC_037329.1	52963858	53662404	-	698547	18	20	3	2	6	4	52	1	0
GeneID:104971224,Name=LOC104971224,gene=LOC104971224,gene_biotype=lncRNA	NC_037329.1	53230125	53243869	+	13745	0	0	0	0	0	0	0	0	0
GeneID:520327,Name=KYNU,gene_biotype=protein_coding	NC_037329.1	53737978	53859239	-	121262	94	278	30	13	139	35	7	3	0
GeneID:112443793,Name=TRNAC-GCA,gene=TRNAC-GCA,gene_biotype=tRNA	NC_037329.1	55855580	55855651	-	72	0	0	0	0	0	0	0	0	0
GeneID:101908548,Name=LOC101908548,gene=LOC101908548,gene_biotype=protein_coding	NC_037329.1	56146772	56204812	+	58041	0	0	0	0	0	0	0	0	0
GeneID:100336528,Name=LRP1B,gene=LRP1B,gene_biotype=protein_coding	NC_037329.1	56473705	56786999	+	313295	4	1	0	0	2	0	0	0	0
GeneID:104971230,Name=LOC104971230,gene=LOC104971230,gene_biotype=lncRNA	NC_037329.1	57763986	57790968	+	26983	0	0	0	0	1	0	0	0	0
GeneID:101906569,Name=LOC101906569,gene=LOC101906569,gene_biotype=protein_coding	NC_037329.1	58320759	58322066	-	1308	3	14	3	0	6	0	15	2	0
GeneID:107132265,Name=LOC107132265,gene=LOC107132265,gene_biotype=lncRNA	NC_037329.1	58341869	58349098	-	7230	0	0	0	0	0	0	0	0	0
GeneID:281956,Name=NXPH2,gene_biotype=protein_coding	NC_037329.1	58351070	58477701	+	126632	2	0	1	0	1	0	10	0	0
GeneID:510817,Name=SPOPL,gene=SPOPL,gene_biotype=protein_coding	NC_037329.1	58559696	58612739	-	53044	11	30	6	6	10	5	75	0	0
GeneID:112442641,Name=LOC112442641,gene=LOC112442641,gene_biotype=lncRNA	NC_037329.1	58673736	58739991	+	66256	0	1	0	0	0	0	0	0	0
GeneID:107132262,Name=LOC107132262,gene=LOC107132262,gene_biotype=lncRNA	NC_037329.1	59126281	59128897	-	2617	0	0	0	0	0	0	0	0	0
GeneID:613413,Name=HNMT,gene_biotype=protein_coding	NC_037329.1	59138783	59180279	-	41497	14	42	5	1	6	0	110	1	0
GeneID:100336727,Name=THSD7B,gene=THSD7B,gene_biotype=protein_coding	NC_037329.1	59510748	60421814	-	911067	9	1	1	3	3	2	19	1	1
GeneID:112442659,Name=LOC112442659,gene=LOC112442659,gene_biotype=lncRNA	NC_037329.1	59682210	59685249	+	3040	0	0	0	0	0	0	0	0	0
GeneID:112443607,Name=LOC112443607,gene=LOC112443607,gene_biotype=snRNA	NC_037329.1	59956182	59956288	-	107	0	0	0	0	0	0	0	0	0
GeneID:785761,Name=LOC785761,gene=LOC785761,gene_biotype=protein_coding	NC_037329.1	60302941	60304264	+	1324	204	723	116	19	274	58	144	20	1
GeneID:112443750,Name=TRNAC-GCA,gene=TRNAC-GCA,gene_biotype=tRNA	NC_037329.1	60714824	60714895	+	72	0	0	0	0	0	0	0	0	0
GeneID:104971235,Name=LOC104971235,gene=LOC104971235,gene_biotype=lncRNA	NC_037329.1	60770133	60820369	-	50237	0	3	1	12	64	59	2	0	0
GeneID:104971236,Name=LOC104971236,gene=LOC104971236,gene_biotype=lncRNA	NC_037329.1	60825652	60855065	-	29414	0	0	0	2	3	1	10	0	0
GeneID:112442665,Name=LOC112442665,gene=LOC112442665,gene_biotype=lncRNA	NC_037329.1	60895252	60981315	-	86064	0	1	0	0	0	0	4	0	0
GeneID:104971237,Name=LOC104971237,gene=LOC104971237,gene_biotype=lncRNA	NC_037329.1	60986584	61030466	-	43883	0	0	0	0	0	0	1	0	0
GeneID:112442666,Name=LOC112442666,gene=LOC112442666,gene_biotype=lncRNA	NC_037329.1	61105404	61117939	-	12536	1	1	0	0	0	0	4	0	0
GeneID:112442668,Name=LOC112442668,gene=LOC112442668,gene_biotype=lncRNA	NC_037329.1	61150037	61157519	+	7483	0	0	0	0	0	0	0	0	0
GeneID:104971238,Name=LOC104971238,gene=LOC104971238,gene_biotype=lncRNA	NC_037329.1	61163639	61174085	-	10447	0	0	0	0	0	0	0	0	0
GeneID:281736,Name=CXCR4,gene_biotype=protein_coding	NC_037329.1	61250149	61253862	+	3714	11	12	4	0	4	2	129	4	0
GeneID:510162,Name=DARS,gene_synonym=AspRS	NC_037329.1	61390819	61455631	+	64813	326	510	89	26	187	47	659	6	0
GeneID:517812,Name=MCM6,gene_biotype=protein_coding	NC_037329.1	61489675	61524287	+	34613	24	35	9	3	18	6	97	6	0
GeneID:514332,Name=LCT,gene_biotype=protein_coding	NC_037329.1	61535026	61583839	+	48814	0	1	0	0	0	0	0	0	0
GeneID:536181,Name=UBXN4,gene_synonym=UBXD2	NC_037329.1	61587663	61617715	-	30053	380	434	125	84	430	130	692	20	0
GeneID:112442348,Name=LOC112442348,gene=LOC112442348,gene_biotype=lncRNA	NC_037329.1	61626450	61629731	+	3282	0	0	0	0	0	0	0	0	0
GeneID:533850,Name=R3HDM1,gene=R3HDM1,gene_biotype=protein_coding	NC_037329.1	61636484	61799753	-	163270	25	16	7	5	21	5	28	5	4
GeneID:790995,miRBase:MI0004755,Name=MIR128-1,MIRN128A	NC_037329.1	61675775	61675856	-	82	0	0	0	0	0	0	0	0	0
GeneID:529922,Name=ZRANB3,gene=ZRANB3,gene_biotype=protein_coding	NC_037329.1	61800015	62104335	+	304321	166	107	60	13	52	15	983	9	0
GeneID:112443610,Name=LOC112443610,gene=LOC112443610,gene_biotype=snRNA	NC_037329.1	61819425	61819527	-	103	0	0	0	0	0	0	0	0	0
GeneID:535393,Name=RAB3GAP1,gene_biotype=protein_coding	NC_037329.1	62127815	62238860	-	111046	128	123	25	15	46	26	456	4	14
GeneID:538897,Name=MAP3K19,gene_synonym=YSK4	NC_037329.1	62253314	62314262	+	60949	0	0	0	0	0	0	1	0	0
GeneID:521089,Name=CCNT2,gene_biotype=protein_coding	NC_037329.1	62317936	62351985	-	34050	34	27	7	2	18	4	89	1	0
GeneID:515030,Name=ACMSD,gene_biotype=protein_coding	NC_037329.1	62363200	62424582	-	61383	269	255	43	10	203	62	9	1	2
GeneID:534678,Name=TMEM163,gene_biotype=protein_coding	NC_037329.1	62450490	62782168	+	331679	71	67	8	0	0	0	8	0	0
GeneID:537595,Name=MGAT5,gene_biotype=protein_coding	NC_037329.1	62783150	63181426	-	398277	73	94	13	5	17	4	70	2	0
GeneID:112443726,Name=LOC112443726,gene=LOC112443726,gene_biotype=snRNA	NC_037329.1	63345056	63345162	+	107	0	1	0	0	0	0	0	0	0
GeneID:112443673,Name=LOC112443673,gene=LOC112443673,gene_biotype=snRNA	NC_037329.1	63480121	63480246	+	126	20	10	3	0	6	0	44	0	0
GeneID:112442684,Name=LOC112442684,gene=LOC112442684,gene_biotype=lncRNA	NC_037329.1	63488135	63528116	+	39982	0	0	0	0	0	0	0	0	0
GeneID:786958,Name=NCKAP5,gene=NCKAP5,gene_biotype=protein_coding	NC_037329.1	63770679	64873405	+	1102727	98	27	6	19	5	7	24	0	1
GeneID:112442690,Name=LOC112442690,gene=LOC112442690,gene_biotype=lncRNA	NC_037329.1	63831581	63855280	-	23700	0	1	0	0	0	0	0	0	0
GeneID:533675,Name=LYPD1,gene_biotype=protein_coding	NC_037329.1	64874669	64943609	+	68941	0	3	0	0	3	0	4	0	0
GeneID:100139476,Name=GPR39,gene_biotype=protein_coding	NC_037329.1	64934063	65196636	-	262574	45	66	12	8	15	6	10	0	0
GeneID:615480,Name=SLC35F5,gene_biotype=protein_coding	NC_037329.1	65335284	65377328	-	42045	58	206	17	32	178	28	77	4	0
GeneID:100847374,Name=LOC100847374,gene=LOC100847374,gene_biotype=lncRNA	NC_037329.1	65424670	65523442	-	98773	10	0	2	1	2	1	15	0	0
GeneID:112442697,Name=LOC112442697,gene=LOC112442697,gene_biotype=lncRNA	NC_037329.1	65465280	65504861	+	39582	3	0	1	0	0	1	16	6	0
GeneID:281597,Name=ACTR3,gene_biotype=protein_coding	NC_037329.1	65522586	65569993	+	47408	272	473	79	36	149	55	730	17	6
GeneID:112443675,Name=LOC112443675,gene=LOC112443675,gene_biotype=snoRNA	NC_037329.1	66850948	66851024	-	77	0	0	0	0	0	0	0	0	0
GeneID:617222,Name=DPP10,partial=true	NC_037329.1	66957140	67756694	+	799555	1	2	1	4	2	1	12	0	0
GeneID:112443654,Name=LOC112443654,gene=LOC112443654,gene_biotype=snoRNA	NC_037329.1	68417965	68418094	+	130	0	0	0	0	0	0	0	0	0
GeneID:112443687,Name=LOC112443687,gene=LOC112443687,gene_biotype=snRNA	NC_037329.1	69492898	69493004	-	107	0	0	0	0	0	0	0	0	0
GeneID:519254,Name=DDX18,gene=DDX18,gene_biotype=protein_coding	NC_037329.1	69496259	69512921	+	16663	99	189	43	10	70	31	117	7	7
GeneID:523484,Name=LOC523484,gene=LOC523484,gene_biotype=protein_coding	NC_037329.1	69535540	69555038	+	19499	0	0	0	0	0	0	0	0	0
GeneID:616839,Name=CCDC93,gene_biotype=protein_coding	NC_037329.1	69565200	69664432	-	99233	122	120	36	14	40	11	116	2	0
GeneID:534440,Name=INSIG2,gene=INSIG2,gene_biotype=protein_coding	NC_037329.1	69756795	69779356	+	22562	38	127	8	21	68	9	147	2	0
GeneID:107131416,Name=LOC107131416,gene=LOC107131416,gene_biotype=lncRNA	NC_037329.1	69786600	69799972	+	13373	5	0	2	7	43	13	6	0	0
GeneID:104971253,Name=LOC104971253,gene=LOC104971253,gene_biotype=lncRNA	NC_037329.1	70055301	70058847	-	3547	0	0	0	0	0	0	0	0	0
GeneID:100848049,Name=LOC100848049,gene=LOC100848049,gene_biotype=lncRNA	NC_037329.1	70058934	70068235	+	9302	1	0	0	0	0	0	0	0	0
GeneID:529707,Name=EN1,gene=EN1,gene_biotype=protein_coding	NC_037329.1	70606399	70615085	-	8687	0	0	0	0	0	0	24	0	0
GeneID:104971255,Name=LOC104971255,gene=LOC104971255,gene_biotype=lncRNA	NC_037329.1	70610407	70644448	+	34042	0	0	0	0	0	0	1	0	0
GeneID:505632,Name=MARCO,gene=MARCO,gene_biotype=protein_coding	NC_037329.1	70736219	70769632	+	33414	1	1	0	60	35	6	135	0	0
GeneID:516982,Name=C1QL2,gene_biotype=protein_coding	NC_037329.1	70918684	70920915	-	2232	0	0	0	0	0	0	0	0	0
GeneID:504235,Name=STEAP3,gene_biotype=protein_coding	NC_037329.1	71009624	71061343	+	51720	34	157	32	26	140	20	63	3	1
GeneID:613457,Name=C2H2orf76,gene_biotype=protein_coding	NC_037329.1	71107880	71214464	-	106585	8	4	3	2	4	1	7	1	11
GeneID:768330,Name=DBI,EP	NC_037329.1	71192388	71197568	+	5181	340	770	185	109	470	164	282	7	7
GeneID:613815,Name=TMEM37,gene_biotype=protein_coding	NC_037329.1	71236196	71242268	+	6073	31	69	17	0	2	3	3	3	0
GeneID:523291,Name=SCTR,gene_synonym=SEC-R	NC_037329.1	71244649	71319376	-	74728	1	3	0	1	10	0	1	0	0
GeneID:613775,Name=CFAP221,gene=CFAP221,gene_biotype=protein_coding	NC_037329.1	71336577	71470208	+	133632	6	9	1	0	1	0	2	0	0
GeneID:112443795,Name=TRNAE-UUC,gene=TRNAE-UUC,gene_biotype=tRNA	NC_037329.1	71400837	71400909	-	73	0	0	0	0	0	0	0	0	0
GeneID:112443798,Name=TRNAC-GCA,gene=TRNAC-GCA,gene_biotype=tRNA	NC_037329.1	71427649	71427720	-	72	0	0	0	0	0	0	0	0	0
GeneID:505501,Name=TMEM177,gene_biotype=protein_coding	NC_037329.1	71479217	71482238	+	3022	6	3	0	4	2	1	2	0	0
GeneID:512883,Name=PTPN4,gene_biotype=protein_coding	NC_037329.1	71547005	71737716	+	190712	37	36	7	4	23	13	101	3	2
GeneID:530941,Name=EPB41L5,gene_biotype=protein_coding	NC_037329.1	71750119	71920444	+	170326	248	407	65	36	121	44	58	79	0
GeneID:112443804,Name=TRNAG-CCC,gene=TRNAG-CCC,gene_biotype=tRNA	NC_037329.1	71760451	71760523	-	73	0	0	0	0	0	0	0	0	0
GeneID:112443684,Name=LOC112443684,gene=LOC112443684,gene_biotype=snRNA	NC_037329.1	71862812	71862949	+	138	0	0	0	0	0	0	0	0	0
GeneID:112442721,Name=LOC112442721,gene=LOC112442721,gene_biotype=lncRNA	NC_037329.1	71935677	71949982	-	14306	0	0	0	0	0	0	2	0	0
GeneID:526189,Name=TMEM185B,gene_synonym=FAM11B	NC_037329.1	71939112	71941225	-	2114	0	0	0	0	0	0	0	0	0
GeneID:505238,Name=RALB,gene_biotype=protein_coding	NC_037329.1	71941008	72016193	+	75186	68	79	16	1	30	3	129	4	0
GeneID:530430,Name=INHBB,gene_biotype=protein_coding	NC_037329.1	72108054	72113653	+	5600	0	4	0	0	0	0	2	0	0
GeneID:510255,Name=GLI2,gene_biotype=protein_coding	NC_037329.1	72561679	72753989	+	192311	1	0	0	0	0	2	17	1	0
GeneID:112443752,Name=TRNAL-CAA,gene=TRNAL-CAA,gene_biotype=tRNA	NC_037329.1	72915310	72915382	+	73	0	0	0	0	0	0	0	0	0
GeneID:518436,Name=TFCP2L1,gene_biotype=protein_coding	NC_037329.1	72956832	73025470	-	68639	228	436	96	1	1	0	5	7	0
GeneID:523441,Name=CLASP1,gene_biotype=protein_coding	NC_037329.1	73072008	73345819	-	273812	104	159	30	8	50	15	250	8	1
GeneID:112443671,Name=LOC112443671,gene=LOC112443671,gene_biotype=snRNA	NC_037329.1	73247035	73247160	+	126	517	971	116	204	2238	487	2260	130	1
GeneID:509598,Name=NIFK,gene_synonym=MKI67IP	NC_037329.1	73387424	73397871	-	10448	35	48	11	5	27	23	187	0	0
GeneID:509943,Name=TSN,gene_synonym=C3PO	NC_037329.1	73408302	73416299	+	7998	64	140	15	7	70	9	300	1	6
GeneID:112443805,Name=TRNAE-UUC,gene=TRNAE-UUC,gene_biotype=tRNA	NC_037329.1	73451995	73452066	-	72	0	0	0	0	0	0	0	0	0
GeneID:112442354,Name=LOC112442354,gene=LOC112442354,gene_biotype=lncRNA	NC_037329.1	73748478	73756733	+	8256	0	0	0	0	0	0	0	0	0
GeneID:112442355,Name=LOC112442355,gene=LOC112442355,gene_biotype=lncRNA	NC_037329.1	73805106	73806114	+	1009	0	0	0	0	0	0	0	0	0
GeneID:784679,Name=LOC784679,gene=LOC784679,gene_biotype=protein_coding	NC_037329.1	74227841	74228560	-	720	64	70	11	1	2	1	30	10	0
GeneID:100336611,Name=CNTNAP5,gene=CNTNAP5,gene_biotype=protein_coding	NC_037329.1	75888288	76928338	+	1040051	8	10	0	1	5	1	8	3	0
GeneID:789626,Name=LOC789626,gene=LOC789626,gene_biotype=lncRNA	NC_037329.1	77578686	77580239	+	1554	2	6	0	0	0	0	0	0	0
GeneID:112442359,Name=LOC112442359,gene=LOC112442359,gene_biotype=lncRNA	NC_037329.1	77780755	77820803	-	40049	0	0	0	0	0	0	0	0	0
GeneID:444863,Name=GYPC,gene_synonym=GPC	NC_037329.1	78885133	78934072	+	48940	11	13	2	2	5	1	188	4	0
GeneID:112442731,Name=TEX51,gene=TEX51,gene_biotype=protein_coding	NC_037329.1	79180034	79183490	+	3457	0	0	0	0	0	0	0	0	0
GeneID:525335,Name=GLS,gene_biotype=protein_coding	NC_037329.1	79427660	79515093	+	87434	358	401	122	8	17	21	450	7	4
GeneID:510814,Name=STAT1,gene_biotype=protein_coding	NC_037329.1	79516312	79560240	-	43929	265	400	68	80	128	65	1058	11	0
GeneID:104971266,Name=LOC104971266,gene=LOC104971266,gene_biotype=lncRNA	NC_037329.1	79560481	79576230	+	15750	8	1	1	0	7	1	4	0	0
GeneID:515988,Name=STAT4,gene_biotype=protein_coding	NC_037329.1	79568834	79705325	-	136492	2	0	0	2	16	0	5	0	0
GeneID:112443806,Name=TRNAC-GCA,gene=TRNAC-GCA,gene_biotype=tRNA	NC_037329.1	79719947	79720018	-	72	0	0	0	0	0	0	0	0	0
GeneID:537282,Name=MYO1B,gene_biotype=protein_coding	NC_037329.1	79795530	79994786	+	199257	80	110	26	73	297	109	85	4	0
GeneID:112443809,Name=TRNAE-UUC,gene=TRNAE-UUC,gene_biotype=tRNA	NC_037329.1	80100616	80100688	-	73	0	0	0	0	0	0	0	0	0
GeneID:104971269,Name=LOC104971269,gene=LOC104971269,gene_biotype=lncRNA	NC_037329.1	80160544	80229575	+	69032	0	5	0	0	0	0	0	0	0
GeneID:613474,Name=NABP1,gene_synonym=OBFC2A	NC_037329.1	80265947	80278141	+	12195	24	86	7	1	15	12	13	0	0
GeneID:104971270,Name=LOC104971270,gene=LOC104971270,gene_biotype=lncRNA	NC_037329.1	80280525	80298468	+	17944	0	0	0	0	0	0	0	0	0
GeneID:532333,Name=CAVIN2,gene=CAVIN2,gene_biotype=protein_coding	NC_037329.1	80481711	80494961	-	13251	159	200	30	14	74	50	711	17	6
GeneID:538354,Name=TMEFF2,gene_biotype=protein_coding	NC_037329.1	80621359	80899341	-	277983	6	7	0	0	0	0	47	0	1
GeneID:112442756,Name=LOC112442756,gene=LOC112442756,gene_biotype=lncRNA	NC_037329.1	80645246	80707719	+	62474	0	0	0	0	0	0	0	0	0
GeneID:112442360,Name=LOC112442360,gene=LOC112442360,gene_biotype=lncRNA	NC_037329.1	82516802	82517470	-	669	0	0	0	0	0	0	0	0	0
GeneID:521004,Name=SLC39A10,gene_biotype=protein_coding	NC_037329.1	84214336	84376926	+	162591	99	101	33	2	29	9	182	3	0
GeneID:517781,Name=DNAH7,gene_biotype=protein_coding	NC_037329.1	84375499	84633029	-	257531	30	12	2	0	0	0	8	0	12
GeneID:511373,Name=STK17B,gene_biotype=protein_coding	NC_037329.1	84679218	84716966	-	37749	76	77	21	5	9	1	135	5	2
GeneID:531691,Name=HECW2,gene=HECW2,gene_biotype=protein_coding	NC_037329.1	84733396	85179868	-	446473	22	26	5	2	14	1	23	1	0
GeneID:112442802,Name=LOC112442802,gene=LOC112442802,gene_biotype=lncRNA	NC_037329.1	84753805	84759418	+	5614	0	0	0	0	0	0	0	0	0
GeneID:509158,Name=CCDC150,gene=CCDC150,gene_biotype=protein_coding	NC_037329.1	85236738	85328182	+	91445	3	4	1	0	1	0	2	0	0
GeneID:522473,Name=GTF3C3,gene=GTF3C3,gene_biotype=protein_coding	NC_037329.1	85361623	85393074	-	31452	93	66	23	6	41	15	108	2	0
GeneID:100296544,Name=C2H2orf66,gene=C2H2orf66,gene_biotype=protein_coding	NC_037329.1	85397291	85406862	-	9572	0	0	0	0	0	0	0	0	0
GeneID:504677,Name=PGAP1,gene_biotype=protein_coding	NC_037329.1	85434967	85508402	-	73436	6	15	0	2	5	1	10	0	0
GeneID:526800,Name=ANKRD44,gene=ANKRD44,gene_biotype=protein_coding	NC_037329.1	85565530	85877318	-	311789	46	47	7	9	33	8	116	5	0
GeneID:101907169,Name=LOC101907169,gene=LOC101907169,gene_biotype=lncRNA	NC_037329.1	85630381	85633339	-	2959	0	0	0	0	0	0	0	0	0
GeneID:112442949,Name=LOC112442949,gene=LOC112442949,gene_biotype=lncRNA	NC_037329.1	85799861	85827563	-	27703	0	0	0	0	0	0	0	0	0
GeneID:104971273,Name=LOC104971273,gene=LOC104971273,gene_biotype=lncRNA	NC_037329.1	85896708	85915588	-	18881	1	0	0	0	0	0	0	0	0
GeneID:510177,Name=SF3B1,gene_biotype=protein_coding	NC_037329.1	85946144	86007174	-	61031	877	1611	295	90	516	186	1146	28	11
GeneID:514221,Name=COQ10B,gene_biotype=protein_coding	NC_037329.1	86007358	86024344	+	16987	54	166	15	1	17	26	41	1	5
GeneID:112443619,Name=LOC112443619,gene=LOC112443619,gene_biotype=snRNA	NC_037329.1	86018859	86018960	+	102	0	0	0	0	0	0	0	0	0
GeneID:511913,Name=HSPD1,gene_synonym=HSP60	NC_037329.1	86035475	86045870	-	10396	3096	5936	1240	419	3183	1220	817	53	0
GeneID:281833,Name=HSPE1,gene_biotype=protein_coding	NC_037329.1	86046023	86048063	+	2041	391	1010	177	74	836	242	350	26	1
GeneID:781884,Name=MOB4,gene_synonym=MOBKL3	NC_037329.1	86060818	86090535	+	29718	31	28	8	7	22	5	79	4	0
GeneID:505671,Name=RFTN2,gene_biotype=protein_coding	NC_037329.1	86100823	86193135	-	92313	16	4	0	1	0	0	70	0	0
GeneID:514726,Name=MARS2,gene_biotype=protein_coding	NC_037329.1	86189671	86191914	+	2244	32	44	6	0	8	2	50	0	18
GeneID:527841,Name=BOLL,partial=true	NC_037329.1	86226318	86295179	-	68862	0	0	0	0	0	0	3	0	0
GeneID:537873,Name=PLCL1,gene_biotype=protein_coding	NC_037329.1	86319218	86688034	+	368817	189	95	18	4	6	6	65	4	0
GeneID:112443691,Name=LOC112443691,gene=LOC112443691,gene_biotype=snRNA	NC_037329.1	86852752	86852858	-	107	0	2	0	0	1	0	0	0	0
GeneID:112443615,Name=LOC112443615,gene=LOC112443615,gene_biotype=snRNA	NC_037329.1	87598682	87598784	+	103	0	0	0	0	0	0	0	0	0
GeneID:541192,Name=SATB2,gene_biotype=protein_coding	NC_037329.1	87840935	88044294	-	203360	54	8	8	1	5	2	9	0	0
GeneID:112442950,Name=LOC112442950,gene=LOC112442950,gene_biotype=lncRNA	NC_037329.1	88041669	88045013	+	3345	1	0	1	0	0	0	0	0	0
GeneID:112443725,Name=LOC112443725,gene=LOC112443725,gene_biotype=snRNA	NC_037329.1	88082318	88082424	-	107	0	0	0	0	0	0	0	0	0
GeneID:613365,Name=FTCDNL1,gene=FTCDNL1,gene_biotype=protein_coding	NC_037329.1	88317930	88481501	-	163572	106	69	16	7	81	15	6	0	2
GeneID:535735,Name=C2H2orf69,gene=C2H2orf69,gene_biotype=protein_coding	NC_037329.1	88480808	88494941	+	14134	9	7	1	1	5	3	9	0	0
GeneID:539498,Name=TYW5,gene=TYW5,gene_biotype=protein_coding	NC_037329.1	88495918	88519616	-	23699	12	26	10	2	14	7	144	3	0
GeneID:510566,Name=MAIP1,C2orf47	NC_037329.1	88519446	88533145	+	13700	24	44	14	1	30	3	33	9	0
GeneID:107131509,Name=LOC107131509,gene=LOC107131509,gene_biotype=lncRNA	NC_037329.1	88633648	88637089	+	3442	0	0	0	0	0	0	0	0	0
GeneID:531990,Name=HIST2H3D,gene=HIST2H3D,gene_biotype=protein_coding	NC_037329.1	88751581	88752030	+	450	10	27	9	0	7	3	19	0	0
GeneID:539299,Name=SPATS2L,gene_biotype=protein_coding	NC_037329.1	88833269	89024391	+	191123	41	57	18	14	54	41	61	2	0
GeneID:613694,Name=KCTD18,gene_biotype=protein_coding	NC_037329.1	89034951	89056428	-	21478	29	20	3	3	7	5	91	1	0
GeneID:532412,Name=SGO2,gene_synonym=SGOL2	NC_037329.1	89070468	89099327	+	28860	21	52	7	3	10	17	15	0	0
GeneID:338074,Name=AOX1,gene_biotype=protein_coding	NC_037329.1	89102060	89173915	+	71856	527	472	331	281	1078	525	1956	37	24
GeneID:518393,Name=AOX4,gene_biotype=protein_coding	NC_037329.1	89283675	89354608	+	70934	0	1	1	0	0	0	4	0	0
GeneID:101908056,Name=LOC101908056,gene=LOC101908056,gene_biotype=lncRNA	NC_037329.1	89332306	89377658	-	45353	0	1	0	3	0	0	0	0	0
GeneID:531699,Name=AOX2,gene_synonym=AOX3L1	NC_037329.1	89366391	89443447	+	77057	1	0	0	1	2	3	0	0	0
GeneID:112442951,Name=LOC112442951,gene=LOC112442951,gene_biotype=lncRNA	NC_037329.1	89430011	89436520	-	6510	0	0	0	0	0	0	0	0	0
GeneID:506562,Name=BZW1,gene_synonym=BZAP45	NC_037329.1	89470523	89485968	+	15446	351	814	194	70	463	246	388	12	10
GeneID:613808,Name=CLK1,gene_biotype=protein_coding	NC_037329.1	89504940	89513097	-	8158	122	111	34	8	88	26	433	8	14
GeneID:615703,Name=PPIL3,gene_biotype=protein_coding	NC_037329.1	89518973	89530587	-	11615	13	37	11	1	11	3	22	5	0
GeneID:509473,Name=NIF3L1,gene_biotype=protein_coding	NC_037329.1	89530485	89549104	+	18620	47	55	14	8	22	4	88	1	0
GeneID:511281,Name=ORC2,gene_synonym=ORC2L	NC_037329.1	89551555	89589867	-	38313	47	100	19	1	37	11	52	1	0
GeneID:533324,Name=FAM126B,gene=FAM126B,gene_biotype=protein_coding	NC_037329.1	89592924	89662111	-	69188	24	45	5	3	3	10	38	0	0
GeneID:112443626,Name=LOC112443626,gene=LOC112443626,gene_biotype=snRNA	NC_037329.1	89626691	89626795	+	105	0	0	0	0	0	0	0	0	0
GeneID:338073,Name=NDUFB3,gene_synonym=CI-B12	NC_037329.1	89662180	89672936	+	10757	145	365	59	32	167	83	802	6	4
GeneID:497199,Name=CFLAR,gene_synonym=FLIP	NC_037329.1	89704140	89762199	+	58060	131	232	33	28	79	23	284	0	0
GeneID:100848685,Name=LOC100848685,gene=LOC100848685,gene_biotype=protein_coding	NC_037329.1	89796308	89804624	+	8317	0	0	0	0	0	0	0	0	0
GeneID:507481,Name=CASP8,gene_biotype=protein_coding	NC_037329.1	89861824	89885546	+	23723	31	46	3	18	16	11	86	0	3
GeneID:784225,Name=ALS2CR12,gene_biotype=protein_coding	NC_037329.1	89886177	89924890	-	38714	9	19	2	3	17	10	13	1	0
GeneID:523970,Name=TRAK2,gene_biotype=protein_coding	NC_037329.1	89938615	90008486	-	69872	46	27	2	14	7	6	31	1	0
GeneID:506029,Name=STRADB,gene_biotype=protein_coding	NC_037329.1	90008661	90039906	+	31246	19	20	3	1	9	0	19	0	0
GeneID:616081,Name=C2CD6,gene_synonym=ALS2CR11	NC_037329.1	90045394	90168893	-	123500	0	0	0	0	0	0	0	0	0
GeneID:112443812,Name=TRNAG-CCC,gene=TRNAG-CCC,gene_biotype=tRNA	NC_037329.1	90163476	90163548	-	73	0	0	0	0	0	0	0	0	0
GeneID:515467,Name=TMEM237,gene_synonym=ALS2CR4	NC_037329.1	90171814	90195090	-	23277	5	9	1	1	3	4	10	1	0
GeneID:532070,Name=MPP4,gene=MPP4,gene_biotype=protein_coding	NC_037329.1	90196117	90237091	-	40975	0	0	0	0	0	0	2	0	0
GeneID:112443617,Name=LOC112443617,gene=LOC112443617,gene_biotype=snRNA	NC_037329.1	90198785	90198888	+	104	0	0	0	0	0	0	0	0	0
GeneID:112443753,Name=TRNAC-GCA,gene=TRNAC-GCA,gene_biotype=tRNA	NC_037329.1	90213518	90213589	+	72	0	0	0	0	0	0	0	0	0
GeneID:535750,Name=ALS2,gene=ALS2,gene_biotype=protein_coding	NC_037329.1	90247533	90308693	-	61161	293	150	30	6	12	8	62	3	0
GeneID:616118,Name=CDK15,gene=CDK15,gene_biotype=protein_coding	NC_037329.1	90336229	90430857	+	94629	1	0	0	0	0	0	4	0	0
GeneID:524255,Name=FZD7,gene_biotype=protein_coding	NC_037329.1	90571270	90573476	+	2207	6	7	0	0	1	0	120	0	0
GeneID:614993,Name=KIAA2012,gene_biotype=protein_coding	NC_037329.1	90611110	90738676	+	127567	1	0	0	9	41	13	1	0	0
GeneID:614967,Name=SUMO1,gene_biotype=protein_coding	NC_037329.1	90738597	90764593	-	25997	136	182	45	20	75	39	353	4	0
GeneID:112443644,Name=LOC112443644,gene=LOC112443644,gene_biotype=snoRNA	NC_037329.1	90741485	90741569	+	85	3	0	0	0	3	0	3	0	0
GeneID:507155,Name=NOP58,gene_synonym=NOP5/NOP58	NC_037329.1	90787050	90810881	+	23832	107	82	13	5	66	20	260	4	0
GeneID:112443666,Name=LOC112443666,gene=LOC112443666,gene_biotype=snoRNA	NC_037329.1	90793056	90793144	+	89	0	0	0	0	0	0	0	0	0
GeneID:112443665,Name=LOC112443665,gene=LOC112443665,gene_biotype=snoRNA	NC_037329.1	90793916	90794002	+	87	0	0	0	0	0	0	0	0	0
GeneID:112443676,Name=LOC112443676,gene=LOC112443676,gene_biotype=snoRNA	NC_037329.1	90803341	90803426	+	86	0	0	0	0	0	0	0	0	0
GeneID:112443674,Name=LOC112443674,gene=LOC112443674,gene_biotype=snoRNA	NC_037329.1	90804129	90804212	+	84	0	0	0	0	0	0	0	0	0
GeneID:407127,Name=BMPR2,gene_synonym=bmprii	NC_037329.1	90864689	91017391	+	152703	180	263	38	63	160	59	373	6	0
GeneID:614932,Name=FAM117B,gene=FAM117B,gene_biotype=protein_coding	NC_037329.1	91059949	91133894	+	73946	62	59	6	1	7	6	50	0	0
GeneID:538992,Name=ICA1L,gene=ICA1L,gene_biotype=protein_coding	NC_037329.1	91140484	91199301	-	58818	1	1	0	0	0	0	2	0	0
GeneID:528209,Name=WDR12,gene_biotype=protein_coding	NC_037329.1	91206609	91230173	-	23565	27	73	8	18	19	8	81	0	4
GeneID:509072,Name=CARF,gene_synonym=ALS2CR8	NC_037329.1	91230515	91310808	+	80294	13	11	1	0	6	0	4	0	0
GeneID:524280,Name=NBEAL1,gene_biotype=protein_coding	NC_037329.1	91316792	91478578	+	161787	100	93	14	16	13	17	151	2	0
GeneID:532945,Name=CYP20A1,gene_biotype=protein_coding	NC_037329.1	91483594	91527760	+	44167	67	277	40	16	58	26	59	2	0
GeneID:537711,Name=ABI2,gene_biotype=protein_coding	NC_037329.1	91544895	91646688	+	101794	48	42	14	7	2	5	80	0	0
GeneID:523153,Name=RAPH1,gene=RAPH1,gene_biotype=protein_coding	NC_037329.1	91647338	91750030	-	102693	74	73	20	6	64	12	77	1	0
GeneID:281050,Name=CD28,gene_biotype=protein_coding	NC_037329.1	91906337	91944271	+	37935	1	4	0	0	2	2	6	0	0
GeneID:281732,Name=CTLA4,CTLA-4	NC_037329.1	92070589	92077263	+	6675	0	0	0	0	0	0	6	0	0
GeneID:507026,Name=ICOS,gene_biotype=protein_coding	NC_037329.1	92144638	92169894	+	25257	0	0	0	0	0	0	0	0	0
GeneID:112442375,Name=LOC112442375,gene=LOC112442375,gene_biotype=lncRNA	NC_037329.1	92547219	92556817	+	9599	0	0	0	0	0	0	0	0	0
GeneID:112443624,Name=LOC112443624,gene=LOC112443624,gene_biotype=snRNA	NC_037329.1	92651773	92651878	+	106	0	0	0	0	0	0	0	0	0
GeneID:112442244,Name=LOC112442244,gene=LOC112442244,gene_biotype=protein_coding	NC_037329.1	92792979	92793682	+	704	2	0	0	0	0	0	1	0	0
GeneID:535378,Name=PARD3B,gene=PARD3B,gene_biotype=protein_coding	NC_037329.1	92793751	93960680	+	1166930	133	109	19	16	6	7	139	4	0
GeneID:541004,Name=NRP2,gene_biotype=protein_coding	NC_037329.1	94027745	94147956	+	120212	40	122	13	3	29	10	120	5	0
GeneID:112442952,Name=LOC112442952,gene=LOC112442952,gene_biotype=protein_coding	NC_037329.1	94028692	94032476	-	3785	0	0	0	0	0	0	0	0	0
GeneID:112443614,Name=LOC112443614,gene=LOC112443614,gene_biotype=snRNA	NC_037329.1	94039647	94039810	+	164	0	0	0	0	0	0	0	0	0
GeneID:104971291,Name=LOC104971291,gene=LOC104971291,gene_biotype=lncRNA	NC_037329.1	94082367	94085636	-	3270	0	0	0	0	0	0	0	0	0
GeneID:527199,Name=INO80D,gene_biotype=protein_coding	NC_037329.1	94352872	94423485	-	70614	52	15	2	5	20	0	80	2	0
GeneID:112442246,Name=LOC112442246,gene=LOC112442246,gene_biotype=protein_coding	NC_037329.1	94416542	94425191	+	8650	22	6	1	1	2	0	21	2	0
GeneID:112443754,Name=TRNAC-GCA,gene=TRNAC-GCA,gene_biotype=tRNA	NC_037329.1	94420376	94420447	+	72	0	0	0	0	0	0	0	0	0
GeneID:104968518,Name=LOC104968518,gene=LOC104968518,gene_biotype=lncRNA	NC_037329.1	94436820	94465669	+	28850	9	5	1	0	0	0	0	0	0
GeneID:288380,Name=NDUFS1,gene_biotype=protein_coding	NC_037329.1	94459779	94489946	-	30168	1198	1278	247	103	335	137	4277	31	18
GeneID:520875,Name=EEF1B2,gene_synonym=EEF1B	NC_037329.1	94490099	94493382	+	3284	173	637	125	52	581	174	101	10	0
GeneID:112443650,Name=LOC112443650,gene=LOC112443650,gene_biotype=snoRNA	NC_037329.1	94492348	94492426	+	79	0	0	0	0	0	0	0	0	0
GeneID:112443651,Name=LOC112443651,gene=LOC112443651,gene_biotype=snoRNA	NC_037329.1	94492698	94492831	+	134	0	0	0	0	0	0	0	0	0
GeneID:509707,Name=GPR1,gene_biotype=protein_coding	NC_037329.1	94500791	94556999	-	56209	0	3	0	22	25	28	81	0	0
GeneID:100139725,Name=ZDBF2,gene=ZDBF2,gene_biotype=protein_coding	NC_037329.1	94607840	94621045	+	13206	1	2	0	0	0	1	0	0	0
GeneID:112442953,Name=LOC112442953,gene=LOC112442953,gene_biotype=lncRNA	NC_037329.1	94640133	94684166	+	44034	0	0	0	0	0	0	0	0	0
GeneID:531241,Name=ADAM23,gene_biotype=protein_coding	NC_037329.1	94710995	94908395	+	197401	1	0	0	2	0	1	17	0	0
GeneID:104971292,Name=LOC104971292,gene=LOC104971292,gene_biotype=protein_coding	NC_037329.1	94738337	94739087	+	751	0	0	0	0	0	0	0	0	0
GeneID:100139318,Name=FAM237A,gene_biotype=protein_coding	NC_037329.1	94936435	94941561	+	5127	0	0	0	0	0	0	0	0	0
GeneID:100137960,Name=DYTN,gene=DYTN,gene_biotype=protein_coding	NC_037329.1	94944568	95014233	-	69666	1	1	0	0	0	0	0	0	0
GeneID:527943,Name=MDH1B,gene_biotype=protein_coding	NC_037329.1	95032176	95064537	-	32362	4	5	1	0	0	0	10	0	0
GeneID:528207,Name=FASTKD2,gene_biotype=protein_coding	NC_037329.1	95064567	95085012	+	20446	27	42	17	5	24	7	38	2	0
GeneID:508767,Name=CPO,gene_biotype=protein_coding	NC_037329.1	95234725	95266753	+	32029	0	0	0	0	0	0	0	0	0
GeneID:537747,Name=KLF7,gene_biotype=protein_coding	NC_037329.1	95364127	95469216	-	105090	18	20	10	2	9	4	43	1	0
GeneID:112442377,Name=LOC112442377,gene=LOC112442377,gene_biotype=lncRNA	NC_037329.1	95511665	95517752	-	6088	0	0	0	0	0	0	0	0	0
GeneID:100847666,Name=LOC100847666,gene=LOC100847666,gene_biotype=lncRNA	NC_037329.1	95637495	95671172	+	33678	1	0	0	0	1	0	0	0	0
GeneID:281713,Name=CREB1,partial=true	NC_037329.1	95864818	95897170	+	32353	31	53	20	3	11	6	82	3	0
GeneID:104971296,Name=LOC104971296,gene=LOC104971296,gene_biotype=lncRNA	NC_037329.1	95866041	95870322	-	4282	8	0	1	0	0	0	1	0	0
GeneID:615773,Name=METTL21A,gene_synonym=FAM119A	NC_037329.1	95908907	95918927	-	10021	6	25	1	0	6	6	9	0	0
GeneID:538167,Name=CCNYL1,gene=CCNYL1,gene_biotype=protein_coding	NC_037329.1	95992629	96029603	+	36975	16	16	4	2	9	3	23	0	0
GeneID:538536,Name=FZD5,gene=FZD5,gene_biotype=protein_coding	NC_037329.1	96034762	96042102	-	7341	30	95	6	54	77	17	9	0	0
GeneID:533312,Name=PLEKHM3,gene_synonym=PLEKHM1L	NC_037329.1	96095228	96318519	-	223292	15	7	1	1	5	0	27	0	0
GeneID:538688,Name=LOC538688,gene=LOC538688,gene_biotype=protein_coding	NC_037329.1	96382638	96385486	-	2849	0	0	0	0	0	0	0	0	0
GeneID:784843,Name=LOC784843,gene=LOC784843,gene_biotype=protein_coding	NC_037329.1	96390256	96390591	+	336	2	14	0	0	9	0	3	0	0
GeneID:281723,Name=CRYGD,gene_biotype=protein_coding	NC_037329.1	96395739	96397590	-	1852	0	0	0	0	0	0	0	0	0
GeneID:281722,Name=CRYGC,gene_biotype=protein_coding	NC_037329.1	96405968	96407968	-	2001	0	0	0	0	0	0	0	0	0
GeneID:281720,Name=CRYGB,gene_biotype=protein_coding	NC_037329.1	96417868	96420083	-	2216	0	0	0	0	0	0	0	0	0
GeneID:100335856,Name=CRYGA,gene_biotype=protein_coding	NC_037329.1	96432500	96435050	-	2551	0	0	0	0	0	0	0	0	0
GeneID:539078,Name=C2H2orf80,gene_biotype=protein_coding	NC_037329.1	96437056	96460429	-	23374	0	0	0	0	0	0	0	0	0
GeneID:104971301,Name=LOC104971301,gene=LOC104971301,gene_biotype=lncRNA	NC_037329.1	96454954	96460457	+	5504	0	0	0	0	0	0	0	0	0
GeneID:281235,Name=IDH1,gene_biotype=protein_coding	NC_037329.1	96510381	96531400	-	21020	820	737	182	225	263	202	336	4	2
GeneID:790873,Name=PIKFYVE,PIP5K3	NC_037329.1	96546574	96628760	+	82187	36	36	6	4	11	6	50	2	0
GeneID:112442974,Name=LOC112442974,gene=LOC112442974,gene_biotype=lncRNA	NC_037329.1	96566261	96584715	-	18455	0	0	0	0	0	0	0	0	0
GeneID:524064,Name=PTH2R,gene_biotype=protein_coding	NC_037329.1	96667750	96751783	+	84034	0	1	0	0	0	0	3	0	0
GeneID:112443697,Name=LOC112443697,gene=LOC112443697,gene_biotype=snRNA	NC_037329.1	97044648	97044753	-	106	1	1	0	0	1	0	0	0	0
GeneID:112442978,Name=LOC112442978,gene=LOC112442978,gene_biotype=protein_coding	NC_037329.1	97045249	97051282	+	6034	0	0	0	0	0	0	0	0	0
GeneID:616092,Name=LOC616092,gene_biotype=protein_coding	NC_037329.1	97071340	97073823	+	2484	0	0	0	0	0	0	0	0	0
GeneID:281294,Name=MAP2,gene_biotype=protein_coding	NC_037329.1	97263427	97562142	+	298716	46	78	18	5	46	6	43	0	0
GeneID:536610,Name=UNC80,gene_biotype=protein_coding	NC_037329.1	97594858	97825043	+	230186	10	13	1	0	3	0	3	0	0
GeneID:533764,Name=RPE,gene_biotype=protein_coding	NC_037329.1	97826468	97847708	+	21241	38	89	10	4	71	38	33	1	0
GeneID:521270,Name=KANSL1L,gene=KANSL1L,gene_biotype=protein_coding	NC_037329.1	97846946	97972643	-	125698	246	119	35	16	28	5	37	3	0
GeneID:614508,Name=ACADL,gene_biotype=protein_coding	NC_037329.1	97988145	98029367	-	41223	228	230	31	85	83	72	104	1	0
GeneID:317657,Name=MYL1,gene_biotype=protein_coding	NC_037329.1	98099881	98126181	-	26301	2	4	2	2	2	2	15051	331	266
GeneID:540559,Name=LANCL1,gene_biotype=protein_coding	NC_037329.1	98188209	98237660	-	49452	55	137	11	0	37	11	162	4	0
GeneID:510506,Name=CPS1,gene_biotype=protein_coding	NC_037329.1	98273701	98467680	+	193980	36	35	2	1394	11725	4863	235	17	3
GeneID:101906862,Name=LOC101906862,gene=LOC101906862,gene_biotype=lncRNA	NC_037329.1	98865997	98870100	-	4104	10	15	0	0	0	0	0	1	0
GeneID:112443814,Name=TRNAC-GCA,gene=TRNAC-GCA,gene_biotype=tRNA	NC_037329.1	99210598	99210669	-	72	0	0	0	0	0	0	0	0	0
GeneID:522419,Name=ERBB4,gene=ERBB4,gene_biotype=protein_coding	NC_037329.1	99217844	100507945	-	1290102	74	91	16	5	12	2	172	0	4
GeneID:112443662,Name=LOC112443662,gene=LOC112443662,gene_biotype=snoRNA	NC_037329.1	99976867	99976958	+	92	0	0	0	0	0	0	0	0	0
GeneID:112443818,Name=TRNAC-GCA,gene=TRNAC-GCA,gene_biotype=tRNA	NC_037329.1	100307515	100307586	-	72	0	0	0	0	0	0	0	0	0
GeneID:104968902,Name=LOC104968902,gene=LOC104968902,gene_biotype=lncRNA	NC_037329.1	100947602	100977303	-	29702	0	0	0	0	0	0	3	0	0
GeneID:786795,Name=IKZF2,gene=IKZF2,gene_biotype=protein_coding	NC_037329.1	101004607	101190555	-	185949	37	30	4	0	4	3	95	0	0
GeneID:112443034,Name=LOC112443034,gene=LOC112443034,gene_biotype=lncRNA	NC_037329.1	101193509	101208564	-	15056	0	0	0	0	0	0	0	0	0
GeneID:522957,Name=SPAG16,gene=SPAG16,gene_biotype=protein_coding	NC_037329.1	101338236	102406437	+	1068202	12	7	2	0	3	1	27	0	0
GeneID:112443670,Name=LOC112443670,gene=LOC112443670,gene_biotype=snoRNA	NC_037329.1	101790249	101790374	-	126	0	0	0	0	0	0	0	0	0
GeneID:112443115,Name=LOC112443115,gene=LOC112443115,gene_biotype=lncRNA	NC_037329.1	102134326	102144379	-	10054	0	0	0	0	0	0	0	0	0
GeneID:782360,Name=VWC2L,gene_biotype=protein_coding	NC_037329.1	102410346	102617458	+	207113	2	0	0	0	2	0	10	0	0
GeneID:530961,Name=BARD1,gene_biotype=protein_coding	NC_037329.1	102759233	102854292	-	95060	4	12	0	6	1	1	21	1	0
GeneID:523479,Name=ABCA12,gene_biotype=protein_coding	NC_037329.1	103002532	103202095	-	199564	1	2	0	1	0	0	0	0	0
GeneID:112443639,Name=LOC112443639,gene=LOC112443639,gene_biotype=snoRNA	NC_037329.1	103206183	103206316	+	134	0	0	0	0	0	0	0	0	0
GeneID:506343,Name=ATIC,gene_biotype=protein_coding	NC_037329.1	103327789	103350913	+	23125	280	379	84	14	126	48	582	26	9
GeneID:280794,Name=FN1,gene_synonym=FN	NC_037329.1	103361560	103430878	-	69319	336	329	95	2154	17038	5156	19218	244	98
GeneID:102465129,miRBase:MI0021136,Name=MIR2285L,gene_synonym=bta-mir-2285l	NC_037329.1	103419041	103419122	-	82	0	0	0	0	0	0	0	0	0
GeneID:613445,Name=MREG,gene_biotype=protein_coding	NC_037329.1	103970393	104038722	-	68330	5	1	0	0	1	0	2	0	0
GeneID:112443663,Name=LOC112443663,gene=LOC112443663,gene_biotype=snoRNA	NC_037329.1	104062261	104062381	+	121	0	0	0	0	0	0	0	0	0
GeneID:617045,Name=TMEM169,gene_biotype=protein_coding	NC_037329.1	104067181	104129940	+	62760	13	25	3	0	8	1	1	1	0
GeneID:617037,Name=PECR,gene=PECR,gene_biotype=protein_coding	NC_037329.1	104068070	104116159	-	48090	608	987	163	98	338	128	107	12	0
GeneID:531945,Name=XRCC5,gene_biotype=protein_coding	NC_037329.1	104134421	104220969	+	86549	71	71	36	5	37	17	63	3	3
GeneID:112443117,Name=LOC112443117,gene=LOC112443117,gene_biotype=lncRNA	NC_037329.1	104149027	104149567	-	541	0	0	0	0	0	0	0	0	0
GeneID:112443116,Name=LOC112443116,gene=LOC112443116,gene_biotype=lncRNA	NC_037329.1	104181116	104186420	-	5305	0	0	0	0	0	0	0	0	0
GeneID:527624,Name=MARCH4,gene_biotype=protein_coding	NC_037329.1	104259230	104372434	-	113205	0	2	0	1	1	0	0	0	0
GeneID:104969385,Name=LOC104969385,gene=LOC104969385,gene_biotype=lncRNA	NC_037329.1	104287092	104296123	+	9032	0	0	0	0	0	1	0	0	0
GeneID:338072,Name=SMARCAL1,gene_biotype=protein_coding	NC_037329.1	104420410	104473677	+	53268	33	26	13	2	25	5	84	2	0
GeneID:504413,Name=RPL37A,gene_biotype=protein_coding	NC_037329.1	104487411	104490033	+	2623	1150	1746	337	145	920	356	743	7	14
GeneID:282260,Name=IGFBP2,gene_biotype=protein_coding	NC_037329.1	104619962	104648632	+	28671	239	349	37	25	136	67	68	4	0
GeneID:404185,Name=IGFBP5,gene_biotype=protein_coding	NC_037329.1	104656175	104680027	-	23853	1840	1605	262	11	32	12	9153	56	20
GeneID:112443758,Name=TRNAS-GGA,gene=TRNAS-GGA,gene_biotype=tRNA	NC_037329.1	104716418	104716489	+	72	0	0	0	0	0	0	0	0	0
GeneID:281537,Name=TNP1,gene_biotype=protein_coding	NC_037329.1	104859771	104860361	-	591	0	0	0	0	0	0	0	0	0
GeneID:112443119,Name=LOC112443119,gene=LOC112443119,gene_biotype=lncRNA	NC_037329.1	104869076	104870809	-	1734	0	0	0	0	0	0	0	0	0
GeneID:112443118,Name=LOC112443118,gene=LOC112443118,gene_biotype=lncRNA	NC_037329.1	104870829	104872083	+	1255	0	0	0	0	0	0	0	0	0
GeneID:101905680,Name=LOC101905680,gene=LOC101905680,gene_biotype=lncRNA	NC_037329.1	104905421	104923565	+	18145	0	0	0	0	0	0	0	0	0
GeneID:112443759,Name=TRNAC-ACA,gene=TRNAC-ACA,gene_biotype=tRNA	NC_037329.1	105865731	105865802	+	72	0	0	0	0	0	0	0	0	0
GeneID:286798,Name=TNS1,gene_synonym=TNS	NC_037329.1	105902077	106118407	-	216331	388	525	99	19	75	37	861	18	3
GeneID:100313418,miRBase:MI0011385,Name=MIR2356,gene_synonym=bta-mir-2356	NC_037329.1	106011329	106011401	-	73	0	0	0	0	0	0	0	0	0
GeneID:523588,Name=RUFY4,gene_synonym=MGC157327	NC_037329.1	106154128	106183766	+	29639	0	1	0	0	0	2	0	0	0
GeneID:782719,Name=CXCR2,IL8RB	NC_037329.1	106184638	106194129	+	9492	0	4	0	0	0	0	1	0	0
GeneID:281863,Name=CXCR1,IL8RB	NC_037329.1	106214651	106219158	-	4508	0	1	0	1	0	0	0	0	0
GeneID:540838,Name=ARPC2,gene_biotype=protein_coding	NC_037329.1	106256774	106284391	+	27618	189	245	47	27	134	29	237	7	0
GeneID:112443653,Name=LOC112443653,gene=LOC112443653,gene_biotype=snoRNA	NC_037329.1	106259878	106260014	+	137	0	0	0	0	0	0	0	0	0
GeneID:317756,Name=GPBAR1,gene_synonym=TGR5	NC_037329.1	106289810	106293248	+	3439	0	1	0	0	1	0	0	0	0
GeneID:767919,Name=AAMP,gene_biotype=protein_coding	NC_037329.1	106293605	106298549	-	4945	288	344	43	53	181	60	449	6	1
GeneID:616561,Name=PNKD,gene_biotype=protein_coding	NC_037329.1	106298904	106371799	+	72896	124	163	14	8	36	17	128	2	1
GeneID:404134,Name=TMBIM1,gene_synonym=RECS1	NC_037329.1	106302070	106319619	-	17550	100	235	39	32	246	63	235	6	0
GeneID:514380,Name=CATIP,gene=CATIP,gene_biotype=protein_coding	NC_037329.1	106378039	106384425	+	6387	0	1	0	0	0	0	0	0	0
GeneID:104971307,Name=LOC104971307,gene=LOC104971307,gene_biotype=lncRNA	NC_037329.1	106380587	106383147	-	2561	0	0	0	0	1	1	0	0	0
GeneID:282470,Name=SLC11A1,partial=true	NC_037329.1	106392721	106403646	+	10926	0	4	0	0	15	0	2	0	0
GeneID:516199,Name=CTDSP1,gene_biotype=protein_coding	NC_037329.1	106408226	106417344	+	9119	29	44	8	11	15	2	56	1	0
GeneID:790985,miRBase:MI0004745,Name=MIR26B,MIRN26B	NC_037329.1	106411186	106411270	+	85	0	0	0	0	0	0	0	0	0
GeneID:281573,Name=VIL1,gene_biotype=protein_coding	NC_037329.1	106422826	106446519	+	23694	970	1317	232	3	7	0	4	12	0
GeneID:407168,Name=USP37,gene_biotype=protein_coding	NC_037329.1	106447346	106532941	-	85596	50	27	3	1	14	5	77	0	0
GeneID:536537,Name=CNOT9,gene_synonym=RQCD1	NC_037329.1	106533291	106566535	+	33245	12	23	3	9	29	15	20	1	0
GeneID:540771,Name=PLCD4,gene_biotype=protein_coding	NC_037329.1	106571812	106598630	+	26819	5	0	0	9	2	1	213	1	3
GeneID:511573,Name=ZNF142,gene=ZNF142,gene_biotype=protein_coding	NC_037329.1	106599328	106619170	-	19843	25	17	4	0	2	3	74	1	0
GeneID:539713,Name=BCS1L,gene_biotype=protein_coding	NC_037329.1	106618337	106623101	+	4765	18	17	4	1	13	3	42	0	0
GeneID:511571,Name=RNF25,gene_biotype=protein_coding	NC_037329.1	106623545	106632828	-	9284	32	14	6	0	8	4	59	4	0
GeneID:508408,Name=STK36,gene_synonym=fused-like	NC_037329.1	106632527	106659569	+	27043	15	15	8	0	0	0	4	0	0
GeneID:511853,Name=TTLL4,gene_biotype=protein_coding	NC_037329.1	106689306	106706020	+	16715	11	10	1	0	5	0	18	0	0
GeneID:511960,Name=CYP27A1,gene_biotype=protein_coding	NC_037329.1	106740008	106782299	+	42292	41	54	7	140	274	148	234	8	0
GeneID:511961,Name=PRKAG3,gene_biotype=protein_coding	NC_037329.1	106784937	106794848	-	9912	0	0	0	0	0	0	95	3	0
GeneID:101906064,Name=LOC101906064,gene=LOC101906064,gene_biotype=lncRNA	NC_037329.1	106793412	106795628	+	2217	0	0	0	0	0	0	0	0	0
GeneID:505075,Name=WNT6,gene_biotype=protein_coding	NC_037329.1	106822096	106834781	+	12686	0	0	0	0	0	0	0	0	0
GeneID:112443120,Name=LOC112443120,gene=LOC112443120,gene_biotype=lncRNA	NC_037329.1	106835145	106842849	-	7705	0	0	0	0	0	0	0	0	0
GeneID:537330,Name=WNT10A,gene_biotype=protein_coding	NC_037329.1	106842281	106855730	+	13450	0	0	0	0	0	0	1	0	0
GeneID:528533,Name=CDK5R2,gene=CDK5R2,gene_biotype=protein_coding	NC_037329.1	106898847	106901385	+	2539	0	0	0	0	0	0	0	0	0
GeneID:524933,Name=FEV,gene_biotype=protein_coding	NC_037329.1	106925085	106928790	-	3706	0	0	0	0	0	0	0	0	0
GeneID:282203,Name=CRYBA2,gene_biotype=protein_coding	NC_037329.1	106933695	106936940	-	3246	0	0	0	0	0	0	0	0	0
GeneID:100313041,miRBase:MI0009817,Name=MIR375,mir-375	NC_037329.1	106945887	106945950	-	64	0	0	0	0	0	0	0	0	0
GeneID:107131175,Name=CFAP65,gene=CFAP65,gene_biotype=protein_coding	NC_037329.1	106947067	106988707	-	41641	0	0	1	0	0	0	1	0	0
GeneID:522714,Name=IHH,gene_biotype=protein_coding	NC_037329.1	107001062	107006924	-	5863	1	1	0	2	9	2	0	1	0
GeneID:509157,Name=NHEJ1,gene_biotype=protein_coding	NC_037329.1	107020701	107112940	-	92240	25	12	5	0	4	1	12	1	0
GeneID:523081,Name=SLC23A3,gene_biotype=protein_coding	NC_037329.1	107113751	107120309	-	6559	26	55	8	0	6	2	0	0	0
GeneID:507473,Name=CNPPD1,C2orf24	NC_037329.1	107121224	107126932	-	5709	57	117	22	4	25	4	76	5	0
GeneID:507475,Name=RETREG2,FAM134A	NC_037329.1	107127575	107133526	+	5952	72	77	12	6	27	6	86	0	0
GeneID:508203,Name=ZFAND2B,gene_biotype=protein_coding	NC_037329.1	107159064	107162020	+	2957	13	26	2	3	11	9	18	1	0
GeneID:783257,Name=ABCB6,gene_biotype=protein_coding	NC_037329.1	107162132	107170081	-	7950	40	55	3	7	14	2	162	3	0
GeneID:540482,Name=ATG9A,gene_synonym=ATG9	NC_037329.1	107170282	107179778	-	9497	29	52	1	5	22	3	192	1	14
GeneID:507867,Name=ANKZF1,gene_biotype=protein_coding	NC_037329.1	107179943	107186464	+	6522	12	12	8	3	13	11	38	0	0
GeneID:532551,Name=GLB1L,gene_biotype=protein_coding	NC_037329.1	107184492	107194811	-	10320	11	17	0	1	0	2	17	0	0
GeneID:521237,Name=STK16,gene_biotype=protein_coding	NC_037329.1	107194781	107198251	+	3471	13	24	3	1	13	2	8	1	0
GeneID:777775,Name=TUBA4A,gene_biotype=protein_coding	NC_037329.1	107199680	107203477	-	3798	130	293	64	3	104	22	325	18	0
GeneID:535605,Name=TUBA1D,TUBA3D	NC_037329.1	107214523	107220491	+	5969	65	129	36	1	19	9	99	1	2
GeneID:533668,Name=DNAJB2,gene_biotype=protein_coding	NC_037329.1	107227558	107234945	+	7388	43	140	19	11	36	18	115	9	3
GeneID:286810,Name=PTPRN,gene_biotype=protein_coding	NC_037329.1	107236818	107256178	-	19361	0	0	0	0	1	0	0	0	0
GeneID:100313364,miRBase:MI0009749,Name=MIR153-1,gene_synonym=bta-mir-153-1	NC_037329.1	107240951	107241040	-	90	0	0	0	0	0	0	0	0	0
GeneID:510410,Name=RESP18,gene_biotype=protein_coding	NC_037329.1	107270818	107276358	-	5541	0	0	0	0	0	0	0	0	0
GeneID:506882,Name=DNPEP,gene_biotype=protein_coding	NC_037329.1	107307882	107331750	-	23869	78	164	19	8	73	6	96	6	1
GeneID:280765,Name=DES,gene_biotype=protein_coding	NC_037329.1	107351886	107358961	+	7076	30	76	28	3	10	14	2082	81	26
GeneID:523490,Name=SPEG,gene_biotype=protein_coding	NC_037329.1	107365755	107423523	+	57769	12	7	4	2	0	1	264	7	3
GeneID:513894,Name=LOC513894,gene=LOC513894,gene_biotype=protein_coding	NC_037329.1	107423764	107428876	+	5113	0	0	0	0	0	0	13	0	0
GeneID:504889,Name=GMPPA,gene_biotype=protein_coding	NC_037329.1	107429451	107436451	+	7001	24	43	10	1	146	39	78	3	0
GeneID:100848162,Name=ASIC4,gene=ASIC4,gene_biotype=protein_coding	NC_037329.1	107442192	107466737	+	24546	0	0	0	0	0	0	3	0	0
GeneID:540002,Name=CHPF,gene_biotype=protein_coding	NC_037329.1	107466898	107472327	-	5430	7	34	2	1	13	1	149	0	0
GeneID:768235,Name=TMEM198,gene_biotype=protein_coding	NC_037329.1	107472513	107478576	+	6064	1	1	0	0	0	0	0	0	0
GeneID:511087,Name=OBSL1,gene_biotype=protein_coding	NC_037329.1	107476134	107501180	-	25047	9	31	2	2	10	3	209	9	0
GeneID:281254,Name=INHA,gene_biotype=protein_coding	NC_037329.1	107501829	107504802	+	2974	7	0	0	0	0	0	0	0	0
GeneID:515395,Name=STK11IP,gene=STK11IP,gene_biotype=protein_coding	NC_037329.1	107519226	107535755	+	16530	8	20	2	1	4	2	28	1	0
GeneID:535049,Name=SLC4A3,gene_biotype=protein_coding	NC_037329.1	107548397	107563078	+	14682	3	0	0	0	0	0	0	0	0
GeneID:112442385,Name=LOC112442385,gene=LOC112442385,gene_biotype=lncRNA	NC_037329.1	107618570	107620960	-	2391	0	0	0	0	0	0	0	0	0
GeneID:112443121,Name=LOC112443121,gene=LOC112443121,gene_biotype=lncRNA	NC_037329.1	107649044	107671252	+	22209	0	0	0	0	0	0	1	0	0
GeneID:104971315,Name=LOC104971315,gene=LOC104971315,gene_biotype=lncRNA	NC_037329.1	109526115	109531440	+	5326	0	0	0	0	0	0	0	0	0
GeneID:520192,Name=EPHA4,gene_biotype=protein_coding	NC_037329.1	109626660	109677997	-	51338	13	21	0	0	5	0	33	1	0
GeneID:112443689,Name=LOC112443689,gene=LOC112443689,gene_biotype=snRNA	NC_037329.1	109948251	109948357	-	107	0	0	0	0	0	0	0	0	0
GeneID:104971316,Name=LOC104971316,gene=LOC104971316,gene_biotype=lncRNA	NC_037329.1	110089985	110105335	-	15351	0	0	0	0	0	0	0	0	0
GeneID:540951,Name=PAX3,gene_biotype=protein_coding	NC_037329.1	110369553	110471285	-	101733	0	0	0	0	0	0	1	0	0
GeneID:102465280,miRBase:MI0022303,Name=MIR2284Y-5,gene_synonym=bta-mir-2284y-5	NC_037329.1	110378162	110378250	+	89	0	0	0	0	0	0	0	0	0
GeneID:112443122,Name=LOC112443122,gene=LOC112443122,gene_biotype=lncRNA	NC_037329.1	110493751	110507626	-	13876	0	0	0	0	0	0	0	0	0
GeneID:104969778,Name=LOC104969778,gene=LOC104969778,gene_biotype=lncRNA	NC_037329.1	110494101	110494762	+	662	0	0	0	0	0	0	0	0	0
GeneID:112443123,Name=LOC112443123,gene=LOC112443123,gene_biotype=lncRNA	NC_037329.1	110588464	110589625	-	1162	0	0	0	0	0	0	0	0	0
GeneID:100337041,Name=SGPP2,gene=SGPP2,gene_biotype=protein_coding	NC_037329.1	110589700	110737211	+	147512	26	24	11	1	0	0	8	0	0
GeneID:788792,Name=FARSB,gene_biotype=protein_coding	NC_037329.1	110746220	110820162	-	73943	61	81	8	2	33	3	117	7	0
GeneID:538702,Name=LOC538702,gene_biotype=protein_coding	NC_037329.1	110840470	110842314	+	1845	13	28	10	1	6	0	0	0	0
GeneID:407225,Name=MOGAT1,gene_biotype=protein_coding	NC_037329.1	110843551	110878526	+	34976	9	14	1	44	45	35	4	0	0
GeneID:100138312,Name=ACSL3,gene_biotype=protein_coding	NC_037329.1	111037664	111113609	+	75946	95	205	53	14	21	17	137	2	0
GeneID:615761,Name=KCNE4,gene_synonym=MiRP3	NC_037329.1	111212142	111215329	+	3188	3	13	3	0	0	0	12	0	0
GeneID:112443672,Name=LOC112443672,gene=LOC112443672,gene_biotype=snRNA	NC_037329.1	111277209	111277334	-	126	0	0	0	0	0	0	0	0	0
GeneID:112443698,Name=LOC112443698,gene=LOC112443698,gene_biotype=snRNA	NC_037329.1	111487974	111488080	+	107	0	0	0	0	0	0	0	0	0
GeneID:112442388,Name=LOC112442388,gene=LOC112442388,gene_biotype=lncRNA	NC_037329.1	111647987	111655300	+	7314	0	0	0	0	0	0	0	0	0
GeneID:281477,Name=SCG2,gene_biotype=protein_coding	NC_037329.1	111768888	111774396	-	5509	0	0	0	0	0	0	0	0	0
GeneID:540693,Name=AP1S3,gene_biotype=protein_coding	NC_037329.1	111898332	111965193	-	66862	6	11	0	8	10	6	15	1	0
GeneID:614729,Name=WDFY1,gene_biotype=protein_coding	NC_037329.1	112011306	112063238	-	51933	99	105	15	18	57	23	167	4	6
GeneID:532389,Name=MRPL44,gene_biotype=protein_coding	NC_037329.1	112068965	112076913	+	7949	175	481	99	25	107	42	146	5	0
GeneID:282521,Name=SERPINE2,gene_biotype=protein_coding	NC_037329.1	112087763	112158834	-	71072	24	74	9	1	1	6	48	2	0
GeneID:506367,Name=FAM124B,gene_biotype=protein_coding	NC_037329.1	112489089	112502184	-	13096	0	0	0	0	0	0	2	0	0
GeneID:534325,Name=CUL3,gene_biotype=protein_coding	NC_037329.1	112585626	112699729	-	114104	174	255	59	21	87	24	370	10	9
GeneID:539421,Name=DOCK10,gene_biotype=protein_coding	NC_037329.1	112861959	113166959	-	305001	19	17	11	3	12	13	138	2	0
GeneID:112442390,Name=LOC112442390,gene=LOC112442390,gene_biotype=lncRNA	NC_037329.1	113521017	113528490	+	7474	0	0	0	0	0	0	0	0	0
GeneID:615765,Name=NYAP2,gene=NYAP2,gene_biotype=protein_coding	NC_037329.1	113646697	113856800	+	210104	0	2	0	0	0	0	3	1	0
GeneID:104969981,Name=LOC104969981,gene=LOC104969981,gene_biotype=lncRNA	NC_037329.1	114315266	114322929	-	7664	0	0	0	0	0	0	13	0	0
GeneID:112443124,Name=LOC112443124,gene=LOC112443124,gene_biotype=lncRNA	NC_037329.1	114851608	114865191	+	13584	0	0	0	0	0	0	0	0	0
GeneID:101902260,Name=LOC101902260,gene=LOC101902260,gene_biotype=lncRNA	NC_037329.1	114869235	114910507	-	41273	0	1	0	0	0	0	1	0	0
GeneID:112443125,Name=LOC112443125,gene=LOC112443125,gene_biotype=lncRNA	NC_037329.1	114871854	114879492	+	7639	0	0	0	0	0	0	0	0	0
GeneID:538598,Name=IRS1,gene=IRS1,gene_biotype=protein_coding	NC_037329.1	114924912	114993390	-	68479	8	7	0	10	37	15	75	1	0
GeneID:533985,Name=RHBDD1,gene_biotype=protein_coding	NC_037329.1	115024375	115158584	+	134210	18	89	6	17	23	15	53	11	0
GeneID:407107,Name=COL4A4,gene=COL4A4,gene_biotype=protein_coding	NC_037329.1	115162172	115317764	-	155593	323	382	50	0	5	4	18	2	0
GeneID:317711,Name=COL4A3,gene_biotype=protein_coding	NC_037329.1	115318013	115478018	+	160006	291	602	132	5	5	2	17	8	0
GeneID:506291,Name=MFF,C2orf33	NC_037329.1	115486522	115515501	+	28980	23	59	12	14	70	12	36	0	0
GeneID:767902,Name=TM4SF20,gene_biotype=protein_coding	NC_037329.1	115519315	115530237	-	10923	0	0	0	1	10	0	0	0	0
GeneID:112443126,Name=LOC112443126,gene=LOC112443126,gene_biotype=lncRNA	NC_037329.1	115629178	115630007	-	830	0	0	0	0	0	0	0	0	0
GeneID:536149,Name=AGFG1,gene_synonym=HRB	NC_037329.1	115629928	115711464	+	81537	31	71	15	10	58	15	72	1	0
GeneID:101903691,Name=LOC101903691,gene=LOC101903691,gene_biotype=protein_coding	NC_037329.1	115730835	115738037	+	7203	0	0	0	0	0	0	0	0	0
GeneID:537280,Name=SLC19A3,gene_biotype=protein_coding	NC_037329.1	115812576	115843935	-	31360	19	20	1	24	26	6	37	1	0
GeneID:281666,Name=CCL20,gene_biotype=protein_coding	NC_037329.1	115948396	115951945	+	3550	0	0	0	0	0	0	1	0	0
GeneID:530118,Name=DAW1,gene_synonym=WDR69	NC_037329.1	115992689	116028261	+	35573	0	0	0	0	0	0	0	0	0
GeneID:540759,Name=SPHKAP,gene=SPHKAP,gene_biotype=protein_coding	NC_037329.1	116085400	116277142	-	191743	3	7	0	0	0	0	0	1	0
GeneID:510773,Name=PID1,gene_biotype=protein_coding	NC_037329.1	117023754	117290401	-	266648	14	20	1	7	33	4	130	6	1
GeneID:516825,Name=DNER,gene=DNER,gene_biotype=protein_coding	NC_037329.1	117379822	117771069	-	391248	10	9	0	0	8	0	40	0	0
GeneID:112443603,Name=LOC112443603,gene=LOC112443603,gene_biotype=snRNA	NC_037329.1	117416489	117416597	+	109	0	0	0	0	0	0	0	0	0
GeneID:100313432,miRBase:MI0011459,Name=MIR2284M,gene_synonym=bta-mir-2284m	NC_037329.1	117477328	117477394	-	67	0	0	0	0	0	0	0	0	0
GeneID:514387,Name=TRIP12,gene_synonym=TRIP-12	NC_037329.1	117807931	117962943	-	155013	251	323	43	55	133	37	587	8	11
[truncated: 28,590 more rows]

## Sheet: S6 Ribolace_region
region	sample	percentage	class	sample
5' UTR	Kidney #1	12.6105	mapped				count	sample	percentage	class
5' UTR	Kidney #2	7.15621	mapped		region	region
5' UTR	Kidney #3	7.74055	mapped
CDS	Kidney #1	84.186	mapped		5		count	sample	percentage	class
CDS	Kidney #2	91.2927	mapped			region
CDS	Kidney #3	90.305	mapped
3' UTR	Kidney #1	3.20354	mapped			5
3' UTR	Kidney #2	1.55111	mapped			4
3' UTR	Kidney #3	1.95445	mapped
5' UTR	Liver #1	13.4573	mapped		1	1
5' UTR	Liver #2	10.3262	mapped		2
5' UTR	Liver #3	10.8612	mapped			6
CDS	Liver #1	82.6604	mapped			3
CDS	Liver #2	87.8124	mapped		6	2
CDS	Liver #3	87.3132	mapped
3' UTR	Liver #1	3.88223	mapped			2
3' UTR	Liver #2	1.86146	mapped		3	4
3' UTR	Liver #3	1.82566	mapped			6
5' UTR	Muscle #1	9.50433	mapped		4	1
5' UTR	Muscle #2	13.4661	mapped			3
5' UTR	Muscle #3	10.2248	mapped			5
CDS	Muscle #1	88.623	mapped
CDS	Muscle #2	83.211	mapped			region
CDS	Muscle #3	88.028	mapped			1
3' UTR	Muscle #1	1.87272	mapped			2
3' UTR	Muscle #2	3.3229	mapped			3
3' UTR	Muscle #3	1.74717	mapped			4	4
5' UTR	RNAs	6.29187	rna			5	5
CDS	RNAs	61.0443	rna			6	6
3' UTR	RNAs	32.6639	rna
	1
	2
	3
	4
	5
	6
	7
	8
	9
	10
	11
	12
	13
	14
	15
	16
	17
	18
	19
	20
	21
	22
	23
	24
	25
	26
	27
	28
	29
	30
	31
	32
	33

## Sheet: S7 Ribolace_periodicity
Length	Frame	Percentage	Sample		Length	Frame	Percentage	Sample		Length	Frame	Percentage	Sample
25	0	39.8351	Muscle #1		25	0	39.2443	Kidney #1		25	0	40.9566	Liver #1
25	1	17.5332	Muscle #1		25	1	22.1893	Kidney #1		25	1	33.4003	Liver #1
25	2	42.6317	Muscle #1		25	2	38.5663	Kidney #1		25	2	25.6431	Liver #1
26	0	42.8088	Muscle #1		26	0	39.9457	Kidney #1		26	0	37.3414	Liver #1
26	1	39.1851	Muscle #1		26	1	24.1978	Kidney #1		26	1	35.647	Liver #1
26	2	18.0061	Muscle #1		26	2	35.8565	Kidney #1		26	2	27.0116	Liver #1
27	0	41.9104	Muscle #1		27	0	40.2085	Kidney #1		27	0	40.0994	Liver #1
27	1	40.3551	Muscle #1		27	1	22.0331	Kidney #1		27	1	33.1851	Liver #1
27	2	17.7344	Muscle #1		27	2	37.7585	Kidney #1		27	2	26.7155	Liver #1
28	0	38.8653	Muscle #1		28	0	43.4822	Kidney #1		28	0	42.8835	Liver #1
28	1	17.9169	Muscle #1		28	1	29.9239	Kidney #1		28	1	31.472	Liver #1
28	2	43.2178	Muscle #1		28	2	26.5939	Kidney #1		28	2	25.6445	Liver #1
29	0	45.5954	Muscle #1		29	0	33.2053	Kidney #1		29	0	40.0714	Liver #1
29	1	17.2589	Muscle #1		29	1	28.5197	Kidney #1		29	1	33.1852	Liver #1
29	2	37.1457	Muscle #1		29	2	38.2749	Kidney #1		29	2	26.7434	Liver #1
30	0	53.2335	Muscle #1		30	0	47.7969	Kidney #1		30	0	25.1682	Liver #1
30	1	13.6426	Muscle #1		30	1	21.6087	Kidney #1		30	1	36.4759	Liver #1
30	2	33.1239	Muscle #1		30	2	30.5945	Kidney #1		30	2	38.3559	Liver #1
31	0	48.9637	Muscle #1		31	0	38.1019	Kidney #1		31	0	40	Liver #1
31	1	10.9339	Muscle #1		31	1	22.8824	Kidney #1		31	1	39.0854	Liver #1
31	2	40.1024	Muscle #1		31	2	39.0156	Kidney #1		31	2	20.9146	Liver #1
32	0	40.7053	Muscle #1		32	0	42.2968	Kidney #1		32	0	44.6381	Liver #1
32	1	10.9604	Muscle #1		32	1	22.9517	Kidney #1		32	1	35.3663	Liver #1
32	2	48.3343	Muscle #1		32	2	34.7515	Kidney #1		32	2	19.9956	Liver #1
33	0	51.3717	Muscle #1		33	0	39.5117	Kidney #1		33	0	44.946	Liver #1
33	1	35.9589	Muscle #1		33	1	18.6123	Kidney #1		33	1	32.2107	Liver #1
33	2	12.6693	Muscle #1		33	2	41.876	Kidney #1		33	2	22.8433	Liver #1
34	0	53.7986	Muscle #1		34	0	46.5941	Kidney #1		34	0	44.9928	Liver #1
34	1	32.3113	Muscle #1		34	1	32.0427	Kidney #1		34	1	31.7604	Liver #1
34	2	13.8901	Muscle #1		34	2	21.3632	Kidney #1		34	2	23.2467	Liver #1
35	0	57.0406	Muscle #1		35	0	40.211	Kidney #1		35	0	46.3452	Liver #1
35	1	26.6999	Muscle #1		35	1	35.4014	Kidney #1		35	1	28.7464	Liver #1
35	2	16.2595	Muscle #1		35	2	24.3876	Kidney #1		35	2	24.9083	Liver #1
25	0	55.0622	Muscle #2		25	0	43.532	Kidney #2		25	0	38.3797	Liver #2
25	1	15.9751	Muscle #2		25	1	20.9652	Kidney #2		25	1	40.5649	Liver #2
25	2	28.9627	Muscle #2		25	2	35.5028	Kidney #2		25	2	21.0555	Liver #2
26	0	44.584	Muscle #2		26	0	46.1024	Kidney #2		26	0	43.6179	Liver #2
26	1	20.6175	Muscle #2		26	1	23.6148	Kidney #2		26	1	33.4588	Liver #2
26	2	34.7985	Muscle #2		26	2	30.2828	Kidney #2		26	2	22.9233	Liver #2
27	0	45.9802	Muscle #2		27	0	44.9122	Kidney #2		27	0	41.8147	Liver #2
27	1	20.6394	Muscle #2		27	1	20.3384	Kidney #2		27	1	35.6812	Liver #2
27	2	33.3803	Muscle #2		27	2	34.7494	Kidney #2		27	2	22.504	Liver #2
28	0	43.0676	Muscle #2		28	0	33.7259	Kidney #2		28	0	43.8145	Liver #2
28	1	21.4582	Muscle #2		28	1	27.159	Kidney #2		28	1	33.6044	Liver #2
28	2	35.4741	Muscle #2		28	2	39.1152	Kidney #2		28	2	22.5811	Liver #2
29	0	53.4916	Muscle #2		29	0	42.6834	Kidney #2		29	0	40.8821	Liver #2
29	1	22.9804	Muscle #2		29	1	33.2508	Kidney #2		29	1	35.5947	Liver #2
29	2	23.5281	Muscle #2		29	2	24.0659	Kidney #2		29	2	23.5231	Liver #2
30	0	63.2582	Muscle #2		30	0	56.173	Kidney #2		30	0	36.1282	Liver #2
30	1	14.4523	Muscle #2		30	1	21.2507	Kidney #2		30	1	42.7701	Liver #2
30	2	22.2895	Muscle #2		30	2	22.5763	Kidney #2		30	2	21.1017	Liver #2
31	0	56.6144	Muscle #2		31	0	47.6465	Kidney #2		31	0	38.9496	Liver #2
31	1	11.5307	Muscle #2		31	1	19.1431	Kidney #2		31	1	43.9999	Liver #2
31	2	31.8548	Muscle #2		31	2	33.2104	Kidney #2		31	2	17.0505	Liver #2
32	0	48.4382	Muscle #2		32	0	49.7433	Kidney #2		32	0	46.4451	Liver #2
32	1	10.8924	Muscle #2		32	1	16.3384	Kidney #2		32	1	37.4103	Liver #2
32	2	40.6693	Muscle #2		32	2	33.9183	Kidney #2		32	2	16.1445	Liver #2
33	0	45.3285	Muscle #2		33	0	44.6107	Kidney #2		33	0	47.1752	Liver #2
33	1	42.7823	Muscle #2		33	1	13.4904	Kidney #2		33	1	33.4997	Liver #2
33	2	11.8891	Muscle #2		33	2	41.8988	Kidney #2		33	2	19.3252	Liver #2
34	0	48.4356	Muscle #2		34	0	48.7396	Kidney #2		34	0	46.5226	Liver #2
34	1	38.2181	Muscle #2		34	1	36.837	Kidney #2		34	1	32.4102	Liver #2
34	2	13.3463	Muscle #2		34	2	14.4233	Kidney #2		34	2	21.0672	Liver #2
35	0	30.4066	Muscle #2		35	0	46.5557	Kidney #2		35	0	48.7143	Liver #2
35	1	17.9298	Muscle #2		35	1	37.6441	Kidney #2		35	1	29.0548	Liver #2
35	2	51.6636	Muscle #2		35	2	15.8003	Kidney #2		35	2	22.2309	Liver #2
25	0	20.1299	Muscle #3		25	0	42.2277	Kidney #3		25	0	38.1875	Liver #3
25	1	61.4885	Muscle #3		25	1	21.8607	Kidney #3		25	1	40.2256	Liver #3
25	2	18.3816	Muscle #3		25	2	35.9117	Kidney #3		25	2	21.5869	Liver #3
26	0	39.367	Muscle #3		26	0	43.5144	Kidney #3		26	0	40.2741	Liver #3
26	1	25.3215	Muscle #3		26	1	24.635	Kidney #3		26	1	36.2551	Liver #3
26	2	35.3116	Muscle #3		26	2	31.8506	Kidney #3		26	2	23.4708	Liver #3
27	0	47.0029	Muscle #3		27	0	44.4109	Kidney #3		27	0	40.1859	Liver #3
27	1	23.5966	Muscle #3		27	1	20.4568	Kidney #3		27	1	36.5718	Liver #3
27	2	29.4006	Muscle #3		27	2	35.1323	Kidney #3		27	2	23.2422	Liver #3
28	0	44.6188	Muscle #3		28	0	35.2009	Kidney #3		28	0	42.3777	Liver #3
28	1	29.148	Muscle #3		28	1	25.4233	Kidney #3		28	1	35.5353	Liver #3
28	2	26.2332	Muscle #3		28	2	39.3758	Kidney #3		28	2	22.087	Liver #3
29	0	62.4623	Muscle #3		29	0	41.2838	Kidney #3		29	0	37.7594	Liver #3
29	1	15.5276	Muscle #3		29	1	33.6744	Kidney #3		29	1	36.569	Liver #3
29	2	22.01	Muscle #3		29	2	25.0418	Kidney #3		29	2	25.6717	Liver #3
30	0	37.7438	Muscle #3		30	0	54.004	Kidney #3		30	0	30.6794	Liver #3
30	1	6.88807	Muscle #3		30	1	21.3902	Kidney #3		30	1	45.6882	Liver #3
30	2	55.3681	Muscle #3		30	2	24.6057	Kidney #3		30	2	23.6323	Liver #3
31	0	57.7705	Muscle #3		31	0	45.0691	Kidney #3		31	0	35.7897	Liver #3
31	1	10.6138	Muscle #3		31	1	19.8229	Kidney #3		31	1	46.2753	Liver #3
31	2	31.6157	Muscle #3		31	2	35.1079	Kidney #3		31	2	17.9349	Liver #3
32	0	41.2036	Muscle #3		32	0	48.6514	Kidney #3		32	0	42.3399	Liver #3
32	1	48.0642	Muscle #3		32	1	18.07	Kidney #3		32	1	39.9254	Liver #3
32	2	10.7322	Muscle #3		32	2	33.2786	Kidney #3		32	2	17.7347	Liver #3
33	0	45.6689	Muscle #3		33	0	44.869	Kidney #3		33	0	43.0683	Liver #3
33	1	10.3046	Muscle #3		33	1	13.6346	Kidney #3		33	1	36.7953	Liver #3
33	2	44.0265	Muscle #3		33	2	41.4965	Kidney #3		33	2	20.1364	Liver #3
34	0	44.3891	Muscle #3		34	0	48.1353	Kidney #3		34	0	44.4427	Liver #3
34	1	11.375	Muscle #3		34	1	36.3038	Kidney #3		34	1	34.5673	Liver #3
34	2	44.2359	Muscle #3		34	2	15.561	Kidney #3		34	2	20.9901	Liver #3
35	0	51.9722	Muscle #3		35	0	44.6367	Kidney #3		35	0	45.4271	Liver #3
35	1	31.2452	Muscle #3		35	1	38.4349	Kidney #3		35	1	30.6681	Liver #3
35	2	16.7827	Muscle #3		35	2	16.9284	Kidney #3		35	2	23.9047	Liver #3
	28
	29
	30
	31
	32
	33

## Sheet: S8 RNA_Processing_Alignment
Sample	Total reads	Quality trimmed reads	Uniquely mapped reads	Multi mapped reads	Mapping rate	Total # of reads mapped
Kidney #1	33573502	24580566	22755644	511500	0.946567	23267144
Kidney #2	33401096	24540857	22763863	509642	0.948357	23273505
Kidney #3	32813607	24331185	22455252	529903	0.944679	22985155
Liver #1	33183044	24352304	22180238	691532	0.939204	22871770
Liver #2	33684090	24594416	22485762	919362	0.951644	23405124
Liver #3	34275244	25102876	23105419	908272	0.956611	24013691
Muscle #1	33642661	24065422	22371002	541509	0.952093	22912511
Muscle #2	32666341	23798185	21994810	515296	0.945875	22510106
Muscle #3	33528397	23892832	22141923	570086	0.950578	22712009

## Sheet: S9 RNAseq_rawcounts
Geneid	Chr	Start	End	Strand	Length	Kidney_1_RNA_seq	Kidney_2_RNA_seq	Kidney_3_RNA_seq	Liver_1_RNA_seq	Liver_2_RNA_seq	Liver_3_RNA_seq	Muscle_1_RNA_seq	Muscle_2_RNA_seq	Muscle_3_RNA_seq
GeneID:112447072,Name=LOC112447072,gene=LOC112447072,gene_biotype=lncRNA	NC_037328.1	210759	214966	-	4208	0	0	0	9	0	11	1	0	0
GeneID:101903639,Name=LOC101903639,gene=LOC101903639,gene_biotype=lncRNA	NC_037328.1	217517	257046	-	39530	0	0	1	19	0	1	1	0	1
GeneID:618219,Name=LOC618219,gene=LOC618219,gene_biotype=protein_coding	NC_037328.1	260033	269063	-	9031	5	1	2	14	0	3	0	0	0
GeneID:112447074,Name=LOC112447074,gene=LOC112447074,gene_biotype=lncRNA	NC_037328.1	285094	289223	-	4130	0	0	0	0	0	0	0	0	0
GeneID:112447010,Name=LOC112447010,gene=LOC112447010,gene_biotype=protein_coding	NC_037328.1	336200	415481	-	79282	14	5	8	14	1	1	1	1	1
GeneID:100138661,Name=LOC100138661,gene=LOC100138661,gene_biotype=lncRNA	NC_037328.1	419959	423015	-	3057	0	0	0	4	0	0	0	0	0
GeneID:107131365,Name=LOC107131365,gene=LOC107131365,gene_biotype=lncRNA	NC_037328.1	427585	432282	-	4698	5	0	0	3	0	4	0	0	0
GeneID:618212,Name=LOC618212,gene=LOC618212,gene_biotype=protein_coding	NC_037328.1	479368	607186	+	127819	36	19	28	34	7	20	2	6	11
GeneID:507243,Name=CLIC6,gene=CLIC6,gene_biotype=protein_coding	NC_037328.1	764037	821297	-	57261	10	8	6	0	3	0	1	1	0
GeneID:539640,Name=RCAN1,gene_synonym=DSCR1	NC_037328.1	882073	1002231	+	120159	1002	1549	1550	975	470	207	860	744	3990
GeneID:112448383,Name=TRNAG-CCC,gene=TRNAG-CCC,gene_biotype=tRNA	NC_037328.1	1026686	1026758	+	73	0	0	0	0	0	0	0	0	0
GeneID:528014,Name=KCNE1,gene_biotype=protein_coding	NC_037328.1	1040309	1047096	+	6788	259	121	19	0	0	0	0	0	0
GeneID:101903444,Name=LOC101903444,gene=LOC101903444,gene_biotype=protein_coding	NC_037328.1	1076031	1076459	+	429	19	4	14	0	0	0	0	0	0
GeneID:768067,Name=C1H21orf140,gene_biotype=protein_coding	NC_037328.1	1096408	1100866	-	4459	2	3	5	1	1	6	0	3	0
GeneID:615202,Name=SMIM11A,SMIM11	NC_037328.1	1102879	1118312	-	15434	140	146	137	35	59	92	168	94	140
GeneID:768025,Name=KCNE2,gene_biotype=protein_coding	NC_037328.1	1123941	1131748	-	7808	0	0	0	0	0	1	0	0	0
GeneID:112446832,Name=LOC112446832,gene=LOC112446832,gene_biotype=lncRNA	NC_037328.1	1190506	1194027	-	3522	0	0	1	0	0	0	0	0	0
GeneID:112447088,Name=LOC112447088,gene=LOC112447088,gene_biotype=lncRNA	NC_037328.1	1238047	1241373	+	3327	0	0	0	0	0	0	2	0	0
GeneID:107132170,Name=LOC107132170,gene=LOC107132170,gene_biotype=lncRNA	NC_037328.1	1375149	1386887	-	11739	2	3	1	1	0	0	5	0	1
GeneID:615431,Name=MRPS6,gene_biotype=protein_coding	NC_037328.1	1390798	1455166	-	64369	766	774	874	150	188	206	764	285	479
GeneID:282362,Name=SLC5A3,SMIT1	NC_037328.1	1421585	1433298	-	11714	0	0	0	0	0	0	0	0	0
GeneID:112448353,Name=LOC112448353,gene=LOC112448353,gene_biotype=snRNA	NC_037328.1	1472144	1472250	+	107	0	0	0	0	0	0	0	0	0
GeneID:112447090,Name=LOC112447090,gene=LOC112447090,gene_biotype=lncRNA	NC_037328.1	1523780	1552743	+	28964	0	0	0	0	0	3	0	0	0
GeneID:112447091,Name=LOC112447091,gene=LOC112447091,gene_biotype=lncRNA	NC_037328.1	1555715	1570159	-	14445	0	3	0	0	0	0	0	0	0
GeneID:281640,Name=ATP5PO,1643680	NC_037328.1	1643680	1651038	+	7359	2959	3550	3072	1137	2239	1573	3248	2073	2404
GeneID:510879,Name=ITSN1,gene=ITSN1,gene_biotype=protein_coding	NC_037328.1	1664986	1908773	-	243788	646	767	713	797	799	906	1022	855	1125
GeneID:112448438,Name=TRNAC-GCA,gene=TRNAC-GCA,gene_biotype=tRNA	NC_037328.1	1684563	1684634	+	72	0	0	0	0	0	0	0	0	0
GeneID:506426,Name=CRYZL1,gene_biotype=protein_coding	NC_037328.1	1909488	1943320	+	33833	367	366	275	164	154	164	325	345	255
GeneID:112447103,Name=LOC112447103,gene=LOC112447103,gene_biotype=lncRNA	NC_037328.1	1936727	1943734	-	7008	34	26	18	11	15	19	6	15	7
GeneID:522248,Name=DONSON,gene_biotype=protein_coding	NC_037328.1	1943961	1954002	+	10042	126	156	198	247	183	314	167	124	163
GeneID:516462,Name=SON,gene_biotype=protein_coding	NC_037328.1	1954072	1985154	-	31083	2738	2984	2807	2226	2563	2442	3301	3832	5034
GeneID:281183,Name=GART,gene_biotype=protein_coding	NC_037328.1	1986098	2012388	+	26291	567	629	584	493	691	577	308	451	546
GeneID:104970777,Name=LOC104970777,gene=LOC104970777,gene_biotype=lncRNA	NC_037328.1	2016219	2027521	-	11303	7	9	10	2	12	6	6	10	4
GeneID:784171,Name=DNAJC28,gene=DNAJC28,gene_biotype=protein_coding	NC_037328.1	2027619	2032062	+	4444	321	366	293	231	330	307	409	557	854
GeneID:615627,Name=TMEM50B,gene_biotype=protein_coding	NC_037328.1	2046733	2083574	+	36842	274	268	278	163	204	328	220	313	250
GeneID:112448317,Name=LOC112448317,gene=LOC112448317,gene_biotype=snoRNA	NC_037328.1	2089684	2089808	-	125	0	2	3	0	0	0	2	2	2
GeneID:514889,Name=IFNGR2,gene=IFNGR2,gene_biotype=protein_coding	NC_037328.1	2098171	2129611	-	31441	420	692	719	4089	3049	3141	1218	951	1040
GeneID:112447120,Name=LOC112447120,gene=LOC112447120,gene_biotype=lncRNA	NC_037328.1	2162947	2173433	-	10487	2	2	0	1	6	1	3	2	2
GeneID:282257,Name=IFNAR1,gene_biotype=protein_coding	NC_037328.1	2189896	2218344	-	28449	293	307	342	1180	1131	858	422	226	285
GeneID:104970778,Name=LOC104970778,gene=LOC104970778,gene_biotype=lncRNA	NC_037328.1	2241318	2251416	-	10099	0	0	1	0	0	0	2	1	0
GeneID:767864,Name=IL10RB,gene_biotype=protein_coding	NC_037328.1	2285475	2314144	-	28670	490	572	463	1127	934	661	468	243	265
GeneID:282258,Name=IFNAR2,partial=true	NC_037328.1	2315591	2350080	-	34490	309	252	269	1644	873	662	602	230	220
GeneID:112447121,Name=LOC112447121,gene=LOC112447121,gene_biotype=lncRNA	NC_037328.1	2318146	2322682	+	4537	2	0	0	11	1	6	0	0	0
GeneID:526226,Name=LOC526226,gene=LOC526226,gene_biotype=protein_coding	NC_037328.1	2398499	2398810	+	312	1	0	0	0	0	1	0	0	0
GeneID:539307,Name=OLIG1,gene_biotype=protein_coding	NC_037328.1	2497798	2499871	-	2074	0	0	0	0	0	0	0	0	0
GeneID:100848368,Name=LOC100848368,gene=LOC100848368,gene_biotype=lncRNA	NC_037328.1	2506494	2509757	-	3264	0	3	0	0	0	0	0	0	1
GeneID:539695,Name=OLIG2,gene=OLIG2,gene_biotype=protein_coding	NC_037328.1	2545669	2549255	-	3587	0	0	0	0	0	0	2	0	0
GeneID:112447133,Name=LOC112447133,gene=LOC112447133,gene_biotype=lncRNA	NC_037328.1	2615875	2620559	+	4685	0	0	0	0	0	0	0	0	0
GeneID:515053,Name=C1H21orf62,gene_biotype=protein_coding	NC_037328.1	2749168	2768577	+	19410	150	283	299	175	126	798	23	9	28
GeneID:514918,Name=PAXBP1,GCFC1	NC_037328.1	2786812	2819637	+	32826	954	882	692	1242	895	1370	911	753	914
GeneID:282087,Name=SYNJ1,gene_biotype=protein_coding	NC_037328.1	2827791	2918738	+	90948	812	824	701	563	442	538	683	776	729
GeneID:112447136,Name=LOC112447136,gene=LOC112447136,gene_biotype=lncRNA	NC_037328.1	2891259	2898070	-	6812	0	0	0	1	0	0	3	0	0
GeneID:535482,Name=CFAP298,gene_synonym=C1H21orf59	NC_037328.1	2923955	2936283	+	12329	1072	1338	1369	449	547	563	686	591	545
GeneID:112447137,Name=LOC112447137,gene=LOC112447137,gene_biotype=lncRNA	NC_037328.1	2945769	2949407	-	3639	9	4	5	8	3	6	7	4	8
GeneID:516536,Name=EVA1C,gene_synonym=C1H21orf63	NC_037328.1	2959342	3081902	-	122561	82	93	82	83	75	64	144	102	252
GeneID:104970779,Name=LOC104970779,gene=LOC104970779,gene_biotype=lncRNA	NC_037328.1	3073599	3084955	+	11357	0	0	3	0	0	0	0	0	0
GeneID:530483,Name=URB1,gene_biotype=protein_coding	NC_037328.1	3103263	3180340	+	77078	124	139	220	192	109	160	135	172	149
GeneID:505743,Name=MRAP,gene=MRAP,gene_biotype=protein_coding	NC_037328.1	3183205	3197711	-	14507	13	14	57	29	20	17	0	0	0
GeneID:510809,Name=MIS18A,gene_biotype=protein_coding	NC_037328.1	3210652	3222939	+	12288	1	2	5	0	2	1	2	1	0
GeneID:537640,Name=HUNK,gene=HUNK,gene_biotype=protein_coding	NC_037328.1	3498977	3629442	-	130466	469	628	695	29	17	28	67	22	12
GeneID:112447138,Name=LOC112447138,gene=LOC112447138,gene_biotype=lncRNA	NC_037328.1	3529048	3530546	+	1499	0	1	0	1	0	0	0	0	0
GeneID:541016,Name=SCAF4,gene=SCAF4,gene_biotype=protein_coding	NC_037328.1	3760563	3822169	+	61607	834	769	818	722	466	554	709	835	928
GeneID:281495,Name=SOD1,gene_synonym=SOD1L1	NC_037328.1	3824612	3833280	-	8669	2735	3675	3083	5815	6469	5446	941	740	730
GeneID:536517,Name=TIAM1,gene=TIAM1,gene_biotype=protein_coding	NC_037328.1	3966979	4431759	+	464781	139	70	105	42	28	19	256	159	148
GeneID:100313114,miRBase:MI0011294,Name=MIR2284I,gene_synonym=bta-mir-2284i	NC_037328.1	4288068	4288144	+	77	0	0	0	0	0	0	0	0	0
GeneID:100526413,miRBase:MI0014499,Name=MIR2284X,mir-2284x	NC_037328.1	4315515	4315610	-	96	0	0	0	0	0	0	0	0	0
GeneID:781604,Name=KRTAP11-1,gene_biotype=protein_coding	NC_037328.1	4673635	4674517	+	883	0	0	0	0	0	0	0	0	0
GeneID:100296254,Name=KRTAP7-1,gene=KRTAP7-1,gene_biotype=protein_coding	NC_037328.1	4736889	4737173	+	285	0	0	0	0	0	0	0	0	0
GeneID:101906373,Name=KRTAP8-1,gene=KRTAP8-1,gene_biotype=protein_coding	NC_037328.1	4759981	4760169	+	189	0	0	0	0	0	0	0	0	0
GeneID:112446888,Name=LOC112446888,gene=LOC112446888,gene_biotype=protein_coding	NC_037328.1	4845026	4845634	-	609	0	0	0	0	0	0	0	0	0
GeneID:112446904,Name=LOC112446904,gene=LOC112446904,gene_biotype=protein_coding	NC_037328.1	4857208	4857819	+	612	0	0	0	0	0	0	0	0	0
GeneID:112446920,Name=LOC112446920,gene=LOC112446920,gene_biotype=protein_coding	NC_037328.1	4867852	4868482	-	631	0	0	0	0	0	0	0	0	0
GeneID:112446936,Name=LOC112446936,gene=LOC112446936,gene_biotype=protein_coding	NC_037328.1	4878277	4878862	+	586	0	0	0	0	0	0	0	0	0
GeneID:101907866,Name=LOC101907866,gene=LOC101907866,gene_biotype=protein_coding	NC_037328.1	4888337	4888651	+	315	0	0	0	0	0	0	0	0	0
GeneID:112446952,Name=LOC112446952,gene=LOC112446952,gene_biotype=protein_coding	NC_037328.1	4901610	4902198	-	589	0	0	0	0	0	0	0	0	0
GeneID:101907950,Name=LOC101907950,gene=LOC101907950,gene_biotype=protein_coding	NC_037328.1	4909284	4909598	+	315	0	0	0	0	0	0	0	0	0
GeneID:112446968,Name=LOC112446968,gene=LOC112446968,gene_biotype=protein_coding	NC_037328.1	4913741	4914373	+	633	0	0	0	0	0	0	0	0	0
GeneID:112446980,Name=LOC112446980,gene=LOC112446980,gene_biotype=protein_coding	NC_037328.1	4925473	4926072	-	600	0	0	0	0	0	0	0	0	0
GeneID:785105,Name=LOC785105,gene=LOC785105,gene_biotype=protein_coding	NC_037328.1	4941900	4942214	+	315	0	0	0	0	0	0	0	0	0
GeneID:112446981,Name=LOC112446981,gene=LOC112446981,gene_biotype=protein_coding	NC_037328.1	4946565	4947198	+	634	0	0	0	0	0	0	0	0	0
GeneID:112446982,Name=LOC112446982,gene=LOC112446982,gene_biotype=protein_coding	NC_037328.1	4957259	4957874	-	616	0	0	0	0	0	0	0	0	0
GeneID:112446983,Name=LOC112446983,gene=LOC112446983,gene_biotype=protein_coding	NC_037328.1	5140295	5140917	+	623	0	0	0	0	0	0	0	0	0
GeneID:112446984,Name=LOC112446984,gene=LOC112446984,gene_biotype=protein_coding	NC_037328.1	5173364	5173917	-	554	0	0	0	0	0	0	0	0	0
GeneID:112446985,Name=LOC112446985,gene=LOC112446985,gene_biotype=protein_coding	NC_037328.1	5183522	5184152	-	631	0	0	0	0	0	0	0	0	0
GeneID:618359,Name=LOC618359,gene=LOC618359,gene_biotype=protein_coding	NC_037328.1	5194742	5195368	-	627	0	0	0	0	0	0	0	0	0
GeneID:614544,Name=LOC614544,gene=LOC614544,gene_biotype=protein_coding	NC_037328.1	5379067	5389653	+	10587	0	0	0	0	0	0	0	0	0
GeneID:112446986,Name=LOC112446986,gene=LOC112446986,gene_biotype=protein_coding	NC_037328.1	5506173	5506974	-	802	0	0	0	0	0	0	0	0	0
GeneID:783607,Name=KRTAP13-1,gene_biotype=protein_coding	NC_037328.1	5510180	5511025	+	846	0	0	0	0	0	0	0	0	0
GeneID:785121,Name=LOC785121,gene=LOC785121,gene_biotype=protein_coding	NC_037328.1	5517167	5517969	-	803	0	0	0	0	0	0	0	0	0
GeneID:785155,Name=LOC785155,gene=LOC785155,gene_biotype=protein_coding	NC_037328.1	5522140	5522984	+	845	0	0	0	0	0	0	0	0	0
GeneID:785221,Name=KRTAP13-2,gene=KRTAP13-2,gene_biotype=protein_coding	NC_037328.1	5581323	5582192	+	870	0	0	0	0	0	0	0	0	0
GeneID:112447012,Name=LOC112447012,gene=LOC112447012,gene_biotype=protein_coding	NC_037328.1	5597800	5614075	+	16276	0	0	0	0	0	2	0	0	0
GeneID:100141020,Name=KRTAP27-1,gene=KRTAP27-1,gene_biotype=protein_coding	NC_037328.1	5627690	5629448	+	1759	0	0	0	0	0	0	0	0	0
GeneID:528816,Name=LOC528816,gene=LOC528816,gene_biotype=protein_coding	NC_037328.1	5653056	5653598	+	543	0	0	0	0	0	0	0	0	0
GeneID:100138320,Name=KRTAP24-1,gene=KRTAP24-1,gene_biotype=protein_coding	NC_037328.1	5689919	5692005	+	2087	0	0	0	0	0	0	0	0	0
GeneID:538761,Name=CLDN8,gene_biotype=protein_coding	NC_037328.1	5770225	5772220	+	1996	1139	829	883	0	0	0	0	0	0
GeneID:512703,Name=CLDN17,gene=CLDN17,gene_biotype=protein_coding	NC_037328.1	5829809	5832041	+	2233	3	4	3	0	0	0	0	0	0
GeneID:533760,Name=GRIK1,gene_biotype=protein_coding	NC_037328.1	6110929	6577799	+	466871	12	0	2	27	0	6	0	1	2
GeneID:112448281,Name=LOC112448281,gene=LOC112448281,gene_biotype=snRNA	NC_037328.1	6778741	6778848	-	108	0	0	0	0	0	0	0	0	0
GeneID:531350,Name=BACH1,gene=BACH1,gene_biotype=protein_coding	NC_037328.1	6812625	6858051	-	45427	213	221	206	294	241	288	277	481	720
GeneID:104970784,Name=LOC104970784,gene=LOC104970784,gene_biotype=lncRNA	NC_037328.1	6944375	6981357	-	36983	0	1	2	3	1	0	13	13	7
GeneID:112447173,Name=LOC112447173,gene=LOC112447173,gene_biotype=lncRNA	NC_037328.1	6981810	6982862	+	1053	0	0	0	0	0	0	0	0	0
GeneID:540879,Name=MAP3K7CL,gene=MAP3K7CL,gene_biotype=protein_coding	NC_037328.1	7005503	7053929	-	48427	17	2	5	1	2	8	110	42	42
GeneID:100851369,Name=LOC100851369,gene=LOC100851369,gene_biotype=lncRNA	NC_037328.1	7104255	7114169	-	9915	29	43	50	37	23	23	34	41	24
GeneID:281047,Name=CCT8,gene_biotype=protein_coding	NC_037328.1	7114162	7128096	+	13935	875	1242	1519	684	914	967	789	1200	906
GeneID:519992,Name=USP16,gene_biotype=protein_coding	NC_037328.1	7129410	7155344	-	25935	732	826	707	455	653	624	613	533	579
GeneID:505006,Name=RWDD2B,gene=RWDD2B,gene_biotype=protein_coding	NC_037328.1	7158528	7171857	+	13330	465	508	452	301	460	552	396	439	617
GeneID:519526,Name=LTN1,ZNF294	NC_037328.1	7183913	7242695	+	58783	252	254	182	286	212	268	333	421	536
GeneID:615183,Name=LOC615183,gene=LOC615183,gene_biotype=protein_coding	NC_037328.1	7242967	7246762	+	3796	8	1	20	3	0	27	2	0	13
GeneID:615200,Name=N6AMT1,gene_biotype=protein_coding	NC_037328.1	7260002	7280876	-	20875	51	36	34	27	37	43	53	91	88
GeneID:112448287,Name=LOC112448287,gene=LOC112448287,gene_biotype=snRNA	NC_037328.1	7430160	7430266	-	107	0	0	0	0	0	0	0	0	0
GeneID:104970788,Name=LOC104970788,gene=LOC104970788,gene_biotype=lncRNA	NC_037328.1	7892838	7894547	+	1710	0	0	0	1	0	0	0	0	0
GeneID:112447279,Name=LOC112447279,gene=LOC112447279,gene_biotype=protein_coding	NC_037328.1	8918056	8918413	+	358	0	0	0	0	0	1	0	0	0
GeneID:526789,Name=LOC526789,gene=LOC526789,gene_biotype=protein_coding	NC_037328.1	8960255	8960600	+	346	0	0	0	0	0	1	0	0	0
GeneID:112448320,Name=LOC112448320,gene=LOC112448320,gene_biotype=snoRNA	NC_037328.1	9283999	9284121	+	123	0	0	0	0	0	0	0	0	0
GeneID:104970790,Name=LOC104970790,gene=LOC104970790,gene_biotype=lncRNA	NC_037328.1	9335874	9340556	-	4683	0	0	0	0	5	2	2	7	2
GeneID:286805,Name=ADAMTS5,gene_biotype=protein_coding	NC_037328.1	9440880	9491324	+	50445	19	32	29	72	69	72	218	94	93
GeneID:512171,Name=ADAMTS1,gene_biotype=protein_coding	NC_037328.1	9583735	9592432	+	8698	501	1046	789	242	354	301	3727	1766	1202
GeneID:768230,Name=CYYR1,gene_biotype=protein_coding	NC_037328.1	9869292	10085409	+	216118	1031	967	1086	97	110	133	1954	2169	1947
GeneID:112448359,Name=LOC112448359,gene=LOC112448359,gene_biotype=snRNA	NC_037328.1	10180008	10180114	+	107	0	0	0	0	0	0	0	0	0
GeneID:107132174,Name=LOC107132174,gene=LOC107132174,gene_biotype=lncRNA	NC_037328.1	10207533	10231548	-	24016	2	23	12	1	0	1	1	0	0
GeneID:280722,Name=APP,gene_biotype=protein_coding	NC_037328.1	10231706	10544228	+	312523	10813	10923	9652	932	1090	1407	4004	3568	3515
GeneID:112448458,Name=TRNAR-CCU,gene=TRNAR-CCU,gene_biotype=tRNA	NC_037328.1	10326084	10326156	+	73	0	0	0	0	0	0	0	0	0
GeneID:112448277,Name=LOC112448277,gene=LOC112448277,gene_biotype=snRNA	NC_037328.1	10488772	10488874	+	103	0	0	0	0	0	0	0	0	0
GeneID:510204,Name=GABPA,gene_biotype=protein_coding	NC_037328.1	10653556	10691699	-	38144	340	309	190	589	554	470	671	556	600
GeneID:282690,Name=ATP5PF,gene_synonym=ATP5J	NC_037328.1	10690976	10698965	+	7990	2063	3152	2442	895	2074	1934	2998	2335	2614
GeneID:538846,Name=JAM2,gene_biotype=protein_coding	NC_037328.1	10704997	10787558	-	82562	189	151	194	194	272	337	789	668	713
GeneID:112448472,Name=TRNAQ-UUG,gene=TRNAQ-UUG,gene_biotype=tRNA	NC_037328.1	10747437	10747508	-	72	0	0	0	0	0	0	0	0	0
GeneID:515194,Name=MRPL39,gene_biotype=protein_coding	NC_037328.1	10823337	10839082	+	15746	216	251	303	161	242	178	430	379	332
GeneID:100313006,miRBase:MI0009752,Name=MIR155,mir-155	NC_037328.1	10848650	10848712	-	63	0	0	0	0	0	0	0	0	0
GeneID:112448274,Name=LOC112448274,gene=LOC112448274,gene_biotype=snRNA	NC_037328.1	10893790	10893893	-	104	0	0	0	0	0	0	0	0	0
GeneID:112448280,Name=LOC112448280,gene=LOC112448280,gene_biotype=snRNA	NC_037328.1	11236789	11236895	+	107	0	0	0	0	0	0	0	0	0
GeneID:535613,Name=NCAM2,gene=NCAM2,gene_biotype=protein_coding	NC_037328.1	15318870	15883243	-	564374	22	6	1	28	3	14	1	3	3
GeneID:112448473,Name=TRNAC-GCA,gene=TRNAC-GCA,gene_biotype=tRNA	NC_037328.1	16843916	16843987	-	72	0	0	0	0	0	0	0	0	0
GeneID:112448283,Name=LOC112448283,gene=LOC112448283,gene_biotype=snRNA	NC_037328.1	17905595	17905700	+	106	0	0	0	0	0	0	0	0	0
GeneID:282009,Name=TMPRSS15,gene_synonym=PRSS7	NC_037328.1	18567941	18710975	+	143035	7	0	0	12	0	1	0	0	0
GeneID:613942,Name=CHODL,gene_biotype=protein_coding	NC_037328.1	18712587	18736860	-	24274	17	28	60	1	0	5	46	75	53
GeneID:540784,Name=C1H21orf91,gene_biotype=protein_coding	NC_037328.1	19227555	19261194	+	33640	140	91	75	464	349	761	542	306	316
GeneID:112448355,Name=LOC112448355,gene=LOC112448355,gene_biotype=snRNA	NC_037328.1	19310021	19310127	+	107	0	0	0	0	0	0	0	0	0
GeneID:112447286,Name=LOC112447286,gene=LOC112447286,gene_biotype=lncRNA	NC_037328.1	19328008	19419611	-	91604	0	1	2	4	0	4	1	1	1
GeneID:541054,Name=BTG3,gene_biotype=protein_coding	NC_037328.1	19418162	19437171	+	19010	73	117	132	30	87	72	249	153	94
GeneID:281733,Name=CXADR,gene_biotype=protein_coding	NC_037328.1	19437777	19502842	-	65066	759	871	648	747	488	536	148	53	104
GeneID:100170920,miRBase:MI0005457,Name=MIR125B-2,MIRN125B-2	NC_037328.1	20385501	20385585	-	85	0	0	0	0	0	0	0	0	0
GeneID:100170919,miRBase:MI0005454,Name=MIRLET7C,MIRNLET7C	NC_037328.1	20434617	20434700	-	84	0	0	0	0	0	0	0	0	0
GeneID:790991,miRBase:MI0004751,Name=MIR99A,MIRN99A	NC_037328.1	20435343	20435423	-	81	0	0	0	0	0	0	0	0	0
GeneID:112447287,Name=LOC112447287,gene=LOC112447287,gene_biotype=lncRNA	NC_037328.1	20991748	21009134	+	17387	0	0	1	1	1	0	0	0	0
GeneID:524531,Name=USP25,gene=USP25,gene_biotype=protein_coding	NC_037328.1	21160222	21328467	-	168246	290	216	197	325	314	334	4118	5216	6375
GeneID:107132175,Name=LOC107132175,gene=LOC107132175,gene_biotype=protein_coding	NC_037328.1	22093788	22297504	+	203717	60	43	53	78	67	150	40	55	112
GeneID:524960,Name=NRIP1,gene=NRIP1,gene_biotype=protein_coding	NC_037328.1	22189539	22196882	+	7344	0	0	0	0	0	0	0	0	0
GeneID:104976614,Name=LOC104976614,gene=LOC104976614,gene_biotype=protein_coding	NC_037328.1	22537936	22557035	+	19100	2	0	1	0	0	0	0	3	3
GeneID:112447289,Name=LOC112447289,gene=LOC112447289,gene_biotype=lncRNA	NC_037328.1	22602847	22613763	-	10917	0	0	0	0	0	0	0	0	0
GeneID:534171,Name=SAMSN1,gene_biotype=protein_coding	NC_037328.1	22617489	22675629	+	58141	30	32	46	98	58	76	120	204	141
GeneID:112447288,Name=LOC112447288,gene=LOC112447288,gene_biotype=lncRNA	NC_037328.1	22662051	22677721	-	15671	2	0	0	1	0	3	0	0	0
GeneID:505907,Name=HSPA13,gene_synonym=STCH	NC_037328.1	22783919	22794032	+	10114	151	163	175	333	650	463	155	162	157
GeneID:518080,Name=LOC518080,gene=LOC518080,gene_biotype=protein_coding	NC_037328.1	22806747	22906522	-	99776	20	22	23	22	0	9	9	20	15
GeneID:539474,Name=RBM11,gene_biotype=protein_coding	NC_037328.1	22948041	22966832	-	18792	22	45	34	12	18	25	9	15	1
GeneID:617574,Name=LIPI,gene_biotype=protein_coding	NC_037328.1	22966713	22989866	+	23154	1	1	0	0	1	2	1	0	0
GeneID:534842,Name=ROBO2,gene=ROBO2,gene_biotype=protein_coding	NC_037328.1	24412954	25068041	+	655088	293	246	280	377	231	246	62	16	50
GeneID:112448477,Name=TRNAG-UCC,gene=TRNAG-UCC,gene_biotype=tRNA	NC_037328.1	25943248	25943319	+	72	0	0	0	0	0	0	0	0	0
GeneID:536815,Name=ROBO1,gene_biotype=protein_coding	NC_037328.1	26116520	27412505	-	1295986	373	325	285	511	442	656	366	467	398
GeneID:100848584,Name=LOC100848584,gene=LOC100848584,gene_biotype=lncRNA	NC_037328.1	27052952	27057793	+	4842	0	0	0	0	0	0	0	0	0
GeneID:112448475,Name=TRNAC-GCA,gene=TRNAC-GCA,gene_biotype=tRNA	NC_037328.1	27454135	27454206	-	72	0	0	0	0	0	0	0	0	0
GeneID:112448478,Name=TRNAC-ACA,gene=TRNAC-ACA,gene_biotype=tRNA	NC_037328.1	28003710	28003781	-	72	0	0	0	0	0	0	0	0	0
GeneID:112448479,Name=TRNAS-GGA,gene=TRNAS-GGA,gene_biotype=tRNA	NC_037328.1	28865322	28865393	-	72	0	0	0	0	0	0	0	0	0
GeneID:615745,Name=GBE1,gene_biotype=protein_coding	NC_037328.1	29105747	29418948	-	313202	634	600	518	1172	1130	1080	534	773	712
GeneID:112448498,Name=TRNAC-GCA,gene=TRNAC-GCA,gene_biotype=tRNA	NC_037328.1	29632505	29632577	+	73	0	0	0	0	0	0	0	0	0
GeneID:112446987,Name=LOC112446987,gene=LOC112446987,gene_biotype=lncRNA	NC_037328.1	31241152	31245944	+	4793	0	0	0	0	0	0	0	0	0
GeneID:112448288,Name=LOC112448288,gene=LOC112448288,gene_biotype=snRNA	NC_037328.1	31427541	31427643	+	103	0	0	0	0	0	0	0	0	0
GeneID:112446988,Name=LOC112446988,gene=LOC112446988,gene_biotype=lncRNA	NC_037328.1	31638501	31640607	-	2107	1	0	0	0	0	0	0	3	0
GeneID:517759,Name=CADM2,gene=CADM2,gene_biotype=protein_coding	NC_037328.1	32827201	34102751	+	1275551	54	20	14	61	16	36	75	80	87
GeneID:781333,Name=VGLL3,gene_biotype=protein_coding	NC_037328.1	35064358	35123321	-	58964	76	91	75	11	8	15	174	223	492
GeneID:101902812,Name=LOC101902812,gene=LOC101902812,gene_biotype=protein_coding	NC_037328.1	35123100	35140849	+	17750	0	1	2	0	0	0	6	6	32
GeneID:615954,Name=CHMP2B,gene_biotype=protein_coding	NC_037328.1	35381280	35415199	+	33920	455	573	442	277	338	263	254	324	274
GeneID:282315,Name=POU1F1,Pit1	NC_037328.1	35417574	35435666	-	18093	0	4	2	0	0	0	1	1	0
GeneID:407196,Name=HTR1F,5htr1f	NC_037328.1	35997346	36011476	+	14131	39	49	25	0	0	0	2	1	3
GeneID:613824,Name=CGGBP1,gene_biotype=protein_coding	NC_037328.1	36056802	36063724	-	6923	1121	1204	1001	932	936	995	1155	1097	1181
GeneID:100335242,Name=ZNF654,gene=ZNF654,gene_biotype=protein_coding	NC_037328.1	36063775	36150217	+	86443	175	167	138	164	180	147	118	181	253
GeneID:104970809,Name=LOC104970809,gene=LOC104970809,gene_biotype=lncRNA	NC_037328.1	36077705	36156487	-	78783	37	16	11	25	18	8	27	40	51
GeneID:511707,Name=C1H3orf38,gene_synonym=ZNF654	NC_037328.1	36147118	36172675	+	25558	287	294	246	296	297	333	287	299	378
GeneID:101904492,Name=LOC101904492,gene=LOC101904492,gene_biotype=lncRNA	NC_037328.1	36175058	36201204	+	26147	116	70	71	68	50	41	72	103	101
GeneID:112447291,Name=LOC112447291,gene=LOC112447291,gene_biotype=protein_coding	NC_037328.1	36352498	36491408	+	138911	6	1	0	16	0	4	9	10	6
GeneID:537951,Name=EPHA3,gene_biotype=protein_coding	NC_037328.1	37110624	37519280	+	408657	23	41	78	62	68	83	19	48	48
GeneID:282006,Name=PROS1,gene_biotype=protein_coding	NC_037328.1	38203318	38267163	-	63846	198	263	254	7404	7464	7227	664	472	312
GeneID:512781,Name=ARL13B,gene=ARL13B,gene_biotype=protein_coding	NC_037328.1	38275547	38353321	+	77775	154	153	124	122	187	226	125	148	140
GeneID:514487,Name=STX19,gene_biotype=protein_coding	NC_037328.1	38315109	38331093	-	15985	3	3	1	1	0	4	0	0	0
GeneID:533791,Name=NSUN3,gene_biotype=protein_coding	NC_037328.1	38360629	38420857	+	60229	312	222	169	280	165	272	209	169	132
GeneID:782966,Name=LOC782966,gene=LOC782966,gene_biotype=protein_coding	NC_037328.1	40948947	40950353	+	1407	70	162	216	34	67	52	65	71	28
GeneID:100336601,Name=EPHA6,gene=EPHA6,gene_biotype=protein_coding	NC_037328.1	40974249	41996479	+	1022231	125	159	165	32	62	135	2	4	4
GeneID:112448282,Name=LOC112448282,gene=LOC112448282,gene_biotype=snRNA	NC_037328.1	41580371	41580476	-	106	0	0	0	0	0	0	0	0	0
GeneID:112448361,Name=LOC112448361,gene=LOC112448361,gene_biotype=snRNA	NC_037328.1	41900214	41900320	+	107	0	0	0	0	0	0	0	0	0
GeneID:519014,Name=ARL6,gene_biotype=protein_coding	NC_037328.1	42010599	42049951	+	39353	383	294	203	127	126	131	158	82	82
GeneID:101905242,Name=LOC101905242,gene=LOC101905242,gene_biotype=protein_coding	NC_037328.1	42016839	42017535	+	697	0	0	0	0	0	0	0	0	0
GeneID:516526,Name=CRYBG3,gene=CRYBG3,gene_biotype=protein_coding	NC_037328.1	42070464	42197661	+	127198	217	209	230	138	125	166	709	442	715
GeneID:540466,Name=RIOX2,gene_biotype=protein_coding	NC_037328.1	42194818	42230830	-	36013	275	286	273	270	285	216	208	256	203
GeneID:520166,Name=GABRR3,gene_biotype=protein_coding	NC_037328.1	42241399	42294249	-	52851	3	0	0	6	1	2	1	1	0
GeneID:783514,Name=LOC783514,gene=LOC783514,gene_biotype=protein_coding	NC_037328.1	42310545	42311354	+	810	0	0	0	0	0	0	0	0	0
GeneID:101905600,Name=LOC101905600,end_range=42328023,.,gene=LOC101905600,gene_biotype=protein_coding,partial=true	NC_037328.1	42326818	42328023	+	1206	0	0	0	0	0	0	0	0	0
GeneID:100140741,Name=LOC100140741,gene=LOC100140741,gene_biotype=protein_coding	NC_037328.1	42338384	42339320	+	937	0	0	0	0	0	0	0	0	0
GeneID:783578,Name=LOC783578,gene=LOC783578,gene_biotype=protein_coding	NC_037328.1	42347999	42348814	+	816	0	0	0	0	0	0	0	0	0
GeneID:783655,Name=LOC783655,gene=LOC783655,gene_biotype=protein_coding	NC_037328.1	42369226	42370150	+	925	0	0	0	0	0	0	0	0	0
GeneID:783690,Name=OR5AC2,gene=OR5AC2,gene_biotype=protein_coding	NC_037328.1	42406456	42407388	+	933	0	0	0	0	0	0	0	0	0
GeneID:783734,Name=OR5H6,gene=OR5H6,gene_biotype=protein_coding	NC_037328.1	42417293	42418243	+	951	0	0	0	0	0	0	0	0	0
GeneID:783777,Name=OR5K3,gene=OR5K3,gene_biotype=protein_coding	NC_037328.1	42439998	42440924	+	927	0	0	0	0	0	0	0	0	0
GeneID:783812,Name=LOC783812,gene=LOC783812,gene_biotype=protein_coding	NC_037328.1	42460442	42461380	+	939	0	0	0	0	0	0	0	0	0
GeneID:783843,Name=LOC783843,gene=LOC783843,gene_biotype=protein_coding	NC_037328.1	42466133	42467104	+	972	0	0	0	0	0	0	0	0	0
GeneID:783884,Name=LOC783884,gene=LOC783884,gene_biotype=protein_coding	NC_037328.1	42489776	42490705	+	930	0	0	0	0	0	0	0	0	0
GeneID:100139155,Name=LOC100139155,gene=LOC100139155,gene_biotype=protein_coding	NC_037328.1	42519029	42519994	+	966	0	0	0	0	0	0	0	1	2
GeneID:783917,Name=LOC783917,gene=LOC783917,gene_biotype=protein_coding	NC_037328.1	42547913	42548863	+	951	0	0	0	0	0	0	0	4	0
GeneID:783995,Name=LOC783995,gene=LOC783995,gene_biotype=protein_coding	NC_037328.1	42571919	42572848	+	930	0	0	0	0	0	0	0	1	0
GeneID:789957,Name=LOC789957,gene=LOC789957,gene_biotype=protein_coding	NC_037328.1	42592170	42593117	+	948	0	0	0	0	0	0	0	0	0
GeneID:100300844,Name=OR5K4,gene=OR5K4,gene_biotype=protein_coding	NC_037328.1	42661782	42662717	+	936	0	0	0	0	0	0	0	0	0
GeneID:785903,Name=LOC785903,gene=LOC785903,gene_biotype=protein_coding	NC_037328.1	42685180	42687443	+	2264	0	0	0	0	0	0	0	0	0
GeneID:112448299,Name=LOC112448299,gene=LOC112448299,gene_biotype=snRNA	NC_037328.1	42693078	42693180	+	103	0	0	0	0	0	0	0	0	0
GeneID:785875,Name=LOC785875,gene=LOC785875,gene_biotype=protein_coding	NC_037328.1	42711857	42712786	+	930	0	0	0	0	0	0	0	0	0
GeneID:785848,Name=LOC785848,gene=LOC785848,gene_biotype=protein_coding	NC_037328.1	42735409	42736335	+	927	0	0	0	0	0	0	0	0	0
GeneID:785806,Name=OR5K1,gene=OR5K1,gene_biotype=protein_coding	NC_037328.1	42792032	42793060	+	1029	0	0	0	0	0	0	0	0	0
GeneID:515537,Name=CLDND1,42822728	NC_037328.1	42822728	42830070	-	7343	470	535	390	287	536	507	673	690	683
GeneID:100848517,Name=LOC100848517,gene=LOC100848517,gene_biotype=lncRNA	NC_037328.1	42831977	42843211	-	11235	0	0	0	1	0	0	0	0	0
GeneID:538740,Name=GPR15,gene=GPR15,gene_biotype=protein_coding	NC_037328.1	42839165	42841959	+	2795	0	1	0	4	1	1	1	0	0
GeneID:112448337,Name=LOC112448337,gene=LOC112448337,gene_biotype=snRNA	NC_037328.1	42852845	42853007	-	163	0	0	0	0	0	0	0	0	0
GeneID:540283,Name=CPOX,gene_biotype=protein_coding	NC_037328.1	42888156	42901415	-	13260	122	153	144	699	532	514	167	143	178
GeneID:100848540,Name=LOC100848540,gene=LOC100848540,gene_biotype=lncRNA	NC_037328.1	42907983	42951617	+	43635	1	1	2	464	1287	808	1	0	1
GeneID:112448314,Name=LOC112448314,gene=LOC112448314,gene_biotype=snoRNA	NC_037328.1	42916950	42917086	-	137	0	0	0	0	0	0	0	0	0
GeneID:444860,Name=ST3GAL6,gene_synonym=SIAT10	NC_037328.1	43023846	43111608	+	87763	594	648	576	816	506	537	690	371	540
GeneID:524608,Name=DCBLD2,gene_synonym=CLCP1-like	NC_037328.1	43110008	43195152	-	85145	921	702	582	305	358	251	340	276	385
GeneID:104970815,Name=LOC104970815,gene=LOC104970815,gene_biotype=lncRNA	NC_037328.1	43116480	43120349	+	3870	86	112	69	33	25	7	4	3	5
GeneID:112447292,Name=LOC112447292,gene=LOC112447292,gene_biotype=lncRNA	NC_037328.1	43201030	43206775	+	5746	0	0	0	0	0	0	0	0	0
GeneID:538564,Name=COL8A1,gene_biotype=protein_coding	NC_037328.1	43902264	44073697	+	171434	102	82	126	316	329	334	686	1165	1012
GeneID:616567,Name=CMSS1,C3orf26	NC_037328.1	44085848	44481333	+	395486	66	112	129	72	46	81	147	128	100
GeneID:504954,Name=FILIP1L,gene=FILIP1L,gene_biotype=protein_coding	NC_037328.1	44112975	44402235	-	289261	672	720	879	244	471	559	3075	3908	4163
GeneID:531379,Name=TMEM30C,gene_biotype=protein_coding	NC_037328.1	44483383	44508874	+	25492	5	4	3	0	0	2	1	10	6
GeneID:518370,Name=TBC1D23,gene=TBC1D23,gene_biotype=protein_coding	NC_037328.1	44555207	44612116	+	56910	610	597	475	546	580	577	756	715	736
GeneID:520620,Name=NIT2,gene_biotype=protein_coding	NC_037328.1	44617538	44637554	+	20017	503	638	443	469	438	422	251	234	240
GeneID:507707,Name=TOMM70,TOMM70A	NC_037328.1	44649050	44688384	-	39335	905	989	907	847	852	804	1222	1066	1127
GeneID:507217,Name=LNP1,gene_biotype=protein_coding	NC_037328.1	44688501	44729807	+	41307	233	280	230	346	350	346	103	63	77
GeneID:529036,Name=LOC529036,gene_biotype=protein_coding	NC_037328.1	44751224	44847775	+	96552	7	2	2	20	5	7	0	2	0
GeneID:509461,Name=TMEM45A,gene_biotype=protein_coding	NC_037328.1	44948306	45061347	+	113042	137	145	166	418	34	941	80	99	65
GeneID:523482,Name=ADGRG7,gene_synonym=GPR128	NC_037328.1	45082065	45145388	+	63324	1	2	0	1	1	0	0	0	0
GeneID:505171,Name=TFG,gene_biotype=protein_coding	NC_037328.1	45156043	45188355	+	32313	1542	1992	2311	1607	3939	4664	1633	1688	1624
GeneID:538604,Name=ABI3BP,gene=ABI3BP,gene_biotype=protein_coding	NC_037328.1	45188665	45477101	-	288437	135	119	58	42	28	144	3237	5022	4347
GeneID:517845,Name=IMPG2,gene=IMPG2,gene_biotype=protein_coding	NC_037328.1	45739046	45816760	-	77715	113	72	73	83	63	60	110	91	146
GeneID:507820,Name=SENP7,gene_biotype=protein_coding	NC_037328.1	45817784	45988272	-	170489	243	191	144	131	84	147	243	252	288
GeneID:524181,Name=LOC524181,gene=LOC524181,gene_biotype=protein_coding	NC_037328.1	45962310	45987683	+	25374	36	29	33	60	30	43	14	12	19
GeneID:532418,Name=TRMT10C,gene_synonym=RG9MTD1	NC_037328.1	45988248	45992514	+	4267	138	206	201	172	267	198	197	173	120
GeneID:615197,Name=PCNP,gene_biotype=protein_coding	NC_037328.1	46002022	46016857	+	14836	1008	1174	931	797	1248	1268	1536	1646	1670
GeneID:538545,Name=ZBTB11,gene_biotype=protein_coding	NC_037328.1	46025950	46059966	-	34017	286	228	209	288	203	301	356	364	532
GeneID:282048,Name=RPL24,gene_biotype=protein_coding	NC_037328.1	46061449	46066949	-	5501	2580	4310	4626	2183	4501	4466	4796	4048	4084
GeneID:540395,Name=CEP97,gene_biotype=protein_coding	NC_037328.1	46067023	46102255	+	35233	225	171	145	160	143	173	380	585	628
GeneID:532838,Name=NXPE3,gene_synonym=FAM55C	NC_037328.1	46110262	46166066	+	55805	88	83	77	35	29	40	152	167	212
GeneID:282713,Name=NFKBIZ,gene_synonym=MAIL	NC_037328.1	46190242	46201252	+	11011	233	500	356	530	688	545	1387	658	299
GeneID:112448293,Name=LOC112448293,gene=LOC112448293,gene_biotype=snRNA	NC_037328.1	46209142	46209247	-	106	0	0	0	2	0	0	0	0	0
GeneID:112446989,Name=LOC112446989,gene=LOC112446989,gene_biotype=lncRNA	NC_037328.1	46266718	46298874	+	32157	1	0	0	0	0	1	0	0	0
GeneID:527953,Name=ZPLD1,gene=ZPLD1,gene_biotype=protein_coding	NC_037328.1	46856637	46940576	+	83940	0	0	2	11	0	1	3	0	0
GeneID:112448394,Name=TRNAF-AAA,gene=TRNAF-AAA,gene_biotype=tRNA	NC_037328.1	47578923	47578994	+	72	0	0	0	0	0	0	0	0	0
GeneID:112448303,Name=LOC112448303,gene=LOC112448303,gene_biotype=snRNA	NC_037328.1	48583190	48583251	-	62	0	0	0	0	0	0	0	0	0
GeneID:281614,Name=ALCAM,gene_biotype=protein_coding	NC_037328.1	49930779	50162053	+	231275	393	456	345	968	550	610	181	325	281
GeneID:112447293,Name=LOC112447293,gene=LOC112447293,gene_biotype=lncRNA	NC_037328.1	50182150	50261743	+	79594	0	0	1	3	0	8	0	1	0
GeneID:525906,Name=CBLB,gene_biotype=protein_coding	NC_037328.1	50255480	50481399	-	225920	348	230	300	261	216	235	783	733	638
GeneID:112446991,Name=LOC112446991,gene=LOC112446991,gene_biotype=lncRNA	NC_037328.1	51633479	51635434	-	1956	0	0	0	0	0	0	0	0	0
GeneID:100848469,Name=LOC100848469,gene=LOC100848469,gene_biotype=lncRNA	NC_037328.1	51788159	51794236	+	6078	209	189	168	5	18	33	30	19	34
GeneID:100313115,miRBase:MI0011295,Name=MIR2286,gene_synonym=bta-mir-2286	NC_037328.1	51788401	51788474	-	74	0	0	0	0	0	0	1	0	0
GeneID:100125920,Name=CCDC54,gene_biotype=protein_coding	NC_037328.1	51940449	51941811	+	1363	0	0	0	0	0	0	0	0	0
GeneID:533187,Name=BBX,gene_biotype=protein_coding	NC_037328.1	52133106	52431202	+	298097	1811	1721	1707	672	673	759	827	840	894
GeneID:101910021,Name=LOC101910021,gene=LOC101910021,gene_biotype=lncRNA	NC_037328.1	52551257	52594343	+	43087	8	2	1	0	0	0	0	0	0
GeneID:112447295,Name=LOC112447295,gene=LOC112447295,gene_biotype=lncRNA	NC_037328.1	52611523	52646016	-	34494	3	9	1	12	0	3	2	0	0
GeneID:112447294,Name=LOC112447294,gene=LOC112447294,gene_biotype=lncRNA	NC_037328.1	52658754	52708023	-	49270	8	2	8	31	7	10	18	6	9
GeneID:112447296,Name=LOC112447296,gene=LOC112447296,gene_biotype=lncRNA	NC_037328.1	52690247	52705135	+	14889	0	0	0	0	0	0	0	0	0
GeneID:282661,Name=CD47,gene_synonym=IAP	NC_037328.1	52710622	52777933	-	67312	2852	2640	2029	3260	1812	2503	3751	2610	2380
GeneID:112447297,Name=LOC112447297,gene=LOC112447297,gene_biotype=lncRNA	NC_037328.1	52787957	52802562	+	14606	1	0	0	0	0	0	0	0	0
GeneID:531436,Name=IFT57,gene_synonym=ESRRBL1	NC_037328.1	52879906	52953385	-	73480	309	357	295	88	113	95	233	121	102
GeneID:101908484,Name=HHLA2,gene=HHLA2,gene_biotype=protein_coding	NC_037328.1	52998541	53112674	+	114134	3	3	3	7	1	6	4	2	1
GeneID:526674,Name=MYH15,gene=MYH15,gene_biotype=protein_coding	NC_037328.1	53112572	53260938	-	148367	2	1	0	2	2	2	7	2	5
GeneID:538580,Name=CIP2A,gene_synonym=KIAA1524	NC_037328.1	53309747	53338782	-	29036	34	32	28	35	28	18	66	97	82
GeneID:537349,Name=DZIP3,gene_biotype=protein_coding	NC_037328.1	53338813	53468674	+	129862	136	159	100	53	58	101	110	112	105
GeneID:614942,Name=TRAT1,gene_biotype=protein_coding	NC_037328.1	53562091	53626467	+	64377	158	218	214	174	193	156	165	135	142
GeneID:521713,Name=MORC1,gene=MORC1,gene_biotype=protein_coding	NC_037328.1	53721952	53883074	-	161123	8	3	1	19	12	52	1	0	0
GeneID:100297006,Name=C1H3orf85,gene=C1H3orf85,gene_biotype=protein_coding	NC_037328.1	53901807	53919628	+	17822	6	11	0	247	481	244	1	5	0
GeneID:613891,Name=DPPA2,gene_biotype=protein_coding	NC_037328.1	54058687	54070616	-	11930	0	1	0	0	0	0	0	0	0
GeneID:783813,Name=DPPA4,gene_biotype=protein_coding	NC_037328.1	54084686	54095829	-	11144	0	7	0	0	0	0	0	0	0
GeneID:112446992,Name=LOC112446992,gene=LOC112446992,gene_biotype=lncRNA	NC_037328.1	54628747	54629081	-	335	0	0	0	0	0	0	0	0	0
GeneID:112448372,Name=LOC112448372,gene=LOC112448372,gene_biotype=snRNA	NC_037328.1	55223400	55223505	+	106	0	0	0	0	0	0	0	0	0
GeneID:112446993,Name=LOC112446993,gene=LOC112446993,gene_biotype=lncRNA	NC_037328.1	55309993	55314932	+	4940	1	0	0	0	0	0	0	0	0
GeneID:112448480,Name=TRNAE-UUC,gene=TRNAE-UUC,gene_biotype=tRNA	NC_037328.1	55362509	55362580	-	72	0	0	0	0	0	0	0	0	0
GeneID:112448254,Name=LOC112448254,gene=LOC112448254,gene_biotype=protein_coding	NC_037328.1	55750680	55751569	-	890	0	0	0	0	0	0	0	0	0
GeneID:534360,Name=NECTIN3,gene=NECTIN3,gene_biotype=protein_coding	NC_037328.1	55893383	56134457	+	241075	688	579	589	1183	995	1198	493	323	495
GeneID:509578,Name=CD96,gene_synonym=TACTILE	NC_037328.1	56306163	56402860	+	96698	33	30	33	79	24	63	66	27	41
GeneID:539880,Name=ZBED2,gene=ZBED2,gene_biotype=protein_coding	NC_037328.1	56342326	56345962	-	3637	0	0	0	0	0	0	0	0	0
GeneID:104970843,Name=LOC104970843,gene=LOC104970843,gene_biotype=lncRNA	NC_037328.1	56403461	56424748	-	21288	0	1	0	0	2	0	1	1	1
GeneID:536784,Name=PLCXD2,gene=PLCXD2,gene_biotype=protein_coding	NC_037328.1	56425438	56482240	+	56803	92	75	36	60	42	20	124	110	98
GeneID:509784,Name=PHLDB2,gene_biotype=protein_coding	NC_037328.1	56486671	56728529	+	241859	2666	2294	2391	1562	2040	2169	1607	686	1060
GeneID:112447299,Name=LOC112447299,gene=LOC112447299,gene_biotype=lncRNA	NC_037328.1	56510565	56513439	-	2875	0	0	0	0	0	0	0	0	0
GeneID:112447298,Name=LOC112447298,gene=LOC112447298,gene_biotype=lncRNA	NC_037328.1	56537897	56574715	-	36819	0	0	0	3	0	0	0	0	0
GeneID:515563,Name=ABHD10,gene_biotype=protein_coding	NC_037328.1	56737576	56750713	+	13138	277	268	217	234	342	332	231	260	237
GeneID:515562,Name=TAGLN3,gene_biotype=protein_coding	NC_037328.1	56759807	56773635	+	13829	3	3	3	3	7	8	46	129	97
GeneID:112447300,Name=LOC112447300,gene=LOC112447300,gene_biotype=protein_coding	NC_037328.1	56777588	56779589	-	2002	3	5	6	5	9	4	43	124	56
GeneID:522055,Name=TMPRSS7,gene_biotype=protein_coding	NC_037328.1	56831560	56872261	+	40702	4	1	1	11	2	12	0	0	0
GeneID:613977,Name=C1H3orf52,gene=C1H3orf52,gene_biotype=protein_coding	NC_037328.1	56882878	56924372	+	41495	23	39	22	1	5	11	1	0	0
GeneID:784939,Name=GCSAM,gene_synonym=GCET2	NC_037328.1	56930218	56944239	-	14022	8	2	11	7	1	2	25	40	30
GeneID:104968609,Name=SLC9C1,gene=SLC9C1,gene_biotype=protein_coding	NC_037328.1	56951745	57065950	-	114206	26	39	32	10	2	8	18	29	30
GeneID:534910,Name=CD200,gene_biotype=protein_coding	NC_037328.1	57075215	57206343	+	131129	239	426	380	60	89	105	322	234	441
GeneID:104970846,Name=LOC104970846,gene=LOC104970846,gene_biotype=lncRNA	NC_037328.1	57077038	57088355	-	11318	0	0	0	0	0	0	0	0	1
GeneID:531767,Name=BTLA,gene=BTLA,gene_biotype=protein_coding	NC_037328.1	57227665	57261738	-	34074	1	1	0	4	5	3	0	0	0
GeneID:508571,Name=ATG3,gene_biotype=protein_coding	NC_037328.1	57309112	57343709	-	34598	574	766	660	646	939	898	488	559	449
GeneID:534488,Name=SLC35A5,gene_biotype=protein_coding	NC_037328.1	57343805	57364456	+	20652	718	668	625	648	783	797	434	446	592
GeneID:515235,Name=CCDC80,gene_biotype=protein_coding	NC_037328.1	57376258	57478031	-	101774	382	325	300	91	373	308	5573	5920	6189
GeneID:112447301,Name=LOC112447301,gene=LOC112447301,gene_biotype=lncRNA	NC_037328.1	57430379	57452004	+	21626	0	0	0	0	0	0	0	2	1
GeneID:100335828,Name=LOC100335828,gene=LOC100335828,gene_biotype=protein_coding	NC_037328.1	57569423	57599572	-	30150	11	11	3	12	2	11	73	39	42
GeneID:516008,Name=CD200R1L,CD200R2	NC_037328.1	57618098	57681123	-	63026	18	19	17	32	20	10	46	71	30
GeneID:522329,Name=GTPBP8,gene_biotype=protein_coding	NC_037328.1	57707959	57797654	+	89696	470	499	460	192	207	250	184	260	264
GeneID:516064,Name=NEPRO,gene=NEPRO,gene_biotype=protein_coding	NC_037328.1	57725471	57740989	-	15519	88	116	84	62	96	93	56	71	64
GeneID:512018,Name=BOC,gene_biotype=protein_coding	NC_037328.1	57943521	58023212	+	79692	108	67	89	40	51	56	279	219	188
GeneID:513653,Name=CFAP44,gene=CFAP44,gene_biotype=protein_coding	NC_037328.1	58025061	58137719	-	112659	24	23	24	23	5	15	25	16	22
GeneID:515350,Name=SPICE1,gene_synonym=CCDC52	NC_037328.1	58141825	58199854	-	58030	372	312	271	100	134	142	217	171	148
GeneID:508259,Name=SIDT1,gene_biotype=protein_coding	NC_037328.1	58218233	58330060	+	111828	21	17	11	36	22	22	15	16	13
GeneID:112448360,Name=LOC112448360,gene=LOC112448360,gene_biotype=snRNA	NC_037328.1	58290866	58290972	+	107	0	0	0	0	0	0	0	0	0
GeneID:789845,Name=USF3,gene=USF3,gene_biotype=protein_coding	NC_037328.1	58317329	58392029	-	74701	524	388	351	1006	489	624	623	969	1392
GeneID:101908760,Name=LOC101908760,gene=LOC101908760,gene_biotype=lncRNA	NC_037328.1	58392333	58398928	+	6596	33	43	25	37	43	44	15	22	22
GeneID:112447302,Name=LOC112447302,gene=LOC112447302,gene_biotype=lncRNA	NC_037328.1	58399580	58403096	+	3517	30	23	45	27	24	44	12	17	22
GeneID:517211,Name=NAA50,gene_synonym=NAT13	NC_037328.1	58401443	58433793	-	32351	896	990	931	689	825	806	2050	4109	3256
GeneID:112447303,Name=LOC112447303,gene=LOC112447303,gene_biotype=lncRNA	NC_037328.1	58418441	58425065	+	6625	7	4	0	10	3	7	4	14	4
GeneID:282147,Name=ATP6V1A,gene_synonym=ATP6A1	NC_037328.1	58434388	58495207	+	60820	764	1101	713	424	537	490	243	263	227
GeneID:505581,Name=GRAMD1C,gene_biotype=protein_coding	NC_037328.1	58518839	58618293	+	99455	744	527	386	331	211	247	87	97	57
GeneID:512177,Name=ZDHHC23,gene_biotype=protein_coding	NC_037328.1	58619097	58633956	+	14860	169	212	183	44	27	25	215	155	277
GeneID:532832,Name=CCDC191,gene=CCDC191,gene_biotype=protein_coding	NC_037328.1	58635981	58735209	-	99229	204	162	154	73	67	85	41	43	40
GeneID:508374,Name=QTRT2,gene_synonym=QTRTD1	NC_037328.1	58735288	58761892	+	26605	66	80	72	69	91	113	55	66	45
GeneID:537043,Name=DRD3,gene_biotype=protein_coding	NC_037328.1	58790376	58837945	-	47570	0	0	1	3	0	0	0	0	0
GeneID:112448369,Name=LOC112448369,gene=LOC112448369,gene_biotype=snRNA	NC_037328.1	58862903	58863009	-	107	2	0	0	0	0	0	0	0	0
GeneID:100140801,Name=TIGIT,gene=TIGIT,gene_biotype=protein_coding	NC_037328.1	58926684	58945590	+	18907	11	3	14	38	14	7	11	9	6
GeneID:100313385,miRBase:MI0009866,Name=MIR568,gene_synonym=bta-mir-568	NC_037328.1	58953786	58953879	-	94	78	58	38	23	25	33	26	29	25
GeneID:508864,Name=ZBTB20,gene=ZBTB20,gene_biotype=misc_RNA	NC_037328.1	59813275	59815081	-	1807	28	15	14	6	12	3	10	8	10
GeneID:112446994,Name=LOC112446994,gene=LOC112446994,gene_biotype=lncRNA	NC_037328.1	59983090	60041507	-	58418	0	2	0	1	0	0	0	0	0
GeneID:112448417,Name=TRNAS-GGA,gene=TRNAS-GGA,gene_biotype=tRNA	NC_037328.1	60023243	60023314	+	72	0	0	0	0	0	0	0	0	0
GeneID:112446995,Name=LOC112446995,gene=LOC112446995,gene_biotype=lncRNA	NC_037328.1	60052375	60060096	-	7722	0	0	0	0	0	0	0	0	2
GeneID:281777,Name=GAP43,gene_biotype=protein_coding	NC_037328.1	60306675	60407777	+	101103	0	3	0	4	1	0	1	0	0
GeneID:100336456,Name=LSAMP,gene_biotype=protein_coding	NC_037328.1	60476761	61192322	-	715562	89	36	17	20	75	25	18	8	8
GeneID:112448483,Name=TRNAK-UUU,gene=TRNAK-UUU,gene_biotype=tRNA	NC_037328.1	60944119	60944191	-	73	0	0	0	0	0	0	0	0	0
GeneID:112448485,Name=TRNAC-GCA,gene=TRNAC-GCA,gene_biotype=tRNA	NC_037328.1	61251927	61251998	-	72	0	0	0	0	0	0	0	0	0
GeneID:112448424,Name=TRNAR-GCG,gene=TRNAR-GCG,gene_biotype=tRNA	NC_037328.1	62419503	62419574	+	72	0	0	0	0	0	0	0	0	0
GeneID:540003,Name=IGSF11,gene_biotype=protein_coding	NC_037328.1	63748149	63893014	-	144866	646	1461	1054	775	492	695	6	12	9
GeneID:101901963,Name=LOC101901963,gene=LOC101901963,gene_biotype=lncRNA	NC_037328.1	63893081	63922744	+	29664	52	62	46	88	34	57	1	1	0
GeneID:100139661,Name=C1H3orf30,gene=C1H3orf30,gene_biotype=protein_coding	NC_037328.1	63957247	63972269	+	15023	0	1	0	1	0	0	0	0	0
GeneID:282113,Name=UPK1B,gene_biotype=protein_coding	NC_037328.1	63981479	64010646	+	29168	16	0	0	0	4	10	2	2	1
GeneID:511328,Name=B4GALT4,gene_biotype=protein_coding	NC_037328.1	64019129	64050092	-	30964	141	110	147	49	52	80	119	131	93
GeneID:101902067,Name=LOC101902067,gene=LOC101902067,gene_biotype=lncRNA	NC_037328.1	64078230	64082714	-	4485	1	0	1	0	0	0	0	3	0
GeneID:515490,Name=ARHGAP31,gene_biotype=protein_coding	NC_037328.1	64083098	64205638	+	122541	586	507	578	268	270	265	1155	1271	1627
GeneID:615128,Name=TMEM39A,gene_biotype=protein_coding	NC_037328.1	64211527	64240559	-	29033	241	250	289	370	878	1056	276	290	213
GeneID:511862,Name=POGLUT1,MDS010	NC_037328.1	64246626	64269696	+	23071	89	53	67	64	68	74	96	100	101
GeneID:507206,Name=TIMMDC1,gene_synonym=C1H3orf1	NC_037328.1	64275346	64295453	+	20108	386	385	293	262	188	259	297	284	232
GeneID:407131,Name=CD80,gene_biotype=protein_coding	NC_037328.1	64296500	64326059	-	29560	60	69	99	274	508	344	66	98	53
GeneID:112447304,Name=LOC112447304,gene=LOC112447304,gene_biotype=lncRNA	NC_037328.1	64304735	64307474	+	2740	7	13	9	8	2	6	9	10	19
GeneID:525738,Name=ADPRH,gene_biotype=protein_coding	NC_037328.1	64334244	64344535	+	10292	541	552	309	611	732	558	423	532	422
GeneID:515900,Name=PLA1A,gene_biotype=protein_coding	NC_037328.1	64346848	64396118	+	49271	412	616	533	2108	959	1114	157	185	253
GeneID:104970868,Name=LOC104970868,gene=LOC104970868,gene_biotype=lncRNA	NC_037328.1	64377545	64388675	-	11131	88	98	70	1	3	0	71	105	146
GeneID:540535,Name=POPDC2,gene_biotype=protein_coding	NC_037328.1	64397362	64415670	-	18309	0	0	5	0	0	4	332	519	455
GeneID:100295800,Name=COX17,gene_biotype=protein_coding	NC_037328.1	64425088	64432940	-	7853	666	1424	1210	262	581	430	950	943	1114
GeneID:100300968,Name=MAATS1,gene=MAATS1,gene_biotype=protein_coding	NC_037328.1	64451355	64564605	+	113251	75	79	86	9	3	11	34	39	73
GeneID:493713,Name=NR1I2,gene_biotype=protein_coding	NC_037328.1	64605021	64639474	+	34454	344	280	314	3988	1837	2529	3	9	4
GeneID:790875,Name=GSK3B,gene_synonym=GSK3beta	NC_037328.1	64641320	64861983	-	220664	1170	913	778	756	583	539	800	945	1297
GeneID:102465796,miRBase:MI0025191,Name=MIR6529B,gene_synonym=bta-mir-6529b	NC_037328.1	64851598	64851687	+	90	0	0	0	0	0	0	0	0	0
GeneID:102465295,miRBase:MI0022328,Name=MIR6529A,MIR6529	NC_037328.1	64851604	64851682	-	79	0	0	0	0	0	0	0	0	0
GeneID:112447305,Name=LOC112447305,gene=LOC112447305,gene_biotype=lncRNA	NC_037328.1	64905958	64912172	+	6215	4	13	14	3	2	2	0	3	4
GeneID:539186,Name=GPR156,gene_biotype=protein_coding	NC_037328.1	64938042	65046876	-	108835	8	10	7	122	176	147	24	18	21
GeneID:101906506,Name=LOC101906506,gene=LOC101906506,gene_biotype=lncRNA	NC_037328.1	65046995	65048567	+	1573	0	7	2	4	39	34	1	1	2
GeneID:535725,Name=LRRC58,gene_biotype=protein_coding	NC_037328.1	65078552	65096582	-	18031	39	14	24	95	65	71	63	54	90
GeneID:534482,Name=FSTL1,gene_biotype=protein_coding	NC_037328.1	65138522	65198381	-	59860	1133	1021	1205	1206	1428	1806	12275	6098	4485
GeneID:112447306,Name=LOC112447306,gene=LOC112447306,gene_biotype=lncRNA	NC_037328.1	65285901	65289417	-	3517	0	0	0	0	0	0	0	2	0
GeneID:327706,Name=NDUFB4,gene_synonym=B15	NC_037328.1	65318371	65324509	+	6139	1349	2033	2181	646	1367	1112	2037	1786	1835
GeneID:507496,Name=HGD,gene_biotype=protein_coding	NC_037328.1	65337969	65380604	-	42636	1060	1174	1070	11755	9518	9654	6	1	1
GeneID:505510,Name=RABL3,gene_biotype=protein_coding	NC_037328.1	65387676	65433970	-	46295	543	601	406	244	360	354	523	543	558
GeneID:540525,Name=GTF2E1,gene_biotype=protein_coding	NC_037328.1	65434216	65469720	+	35505	110	132	125	159	93	172	220	360	494
GeneID:112448312,Name=LOC112448312,gene=LOC112448312,gene_biotype=snoRNA	NC_037328.1	65444286	65444418	-	133	0	0	0	0	0	0	0	0	0
GeneID:536735,Name=STXBP5L,gene_biotype=protein_coding	NC_037328.1	65607554	65935104	+	327551	39	22	23	29	8	12	20	25	55
GeneID:535323,Name=POLQ,gene=POLQ,gene_biotype=protein_coding	NC_037328.1	65870938	66050305	-	179368	179	169	156	21	10	8	4	10	21
GeneID:783691,Name=ARGFX,gene=ARGFX,gene_biotype=protein_coding	NC_037328.1	66079635	66088073	+	8439	0	0	0	0	0	0	0	0	0
GeneID:613597,Name=FBXO40,gene_biotype=protein_coding	NC_037328.1	66092226	66111702	+	19477	1221	1335	945	39	29	43	5299	3103	5142
GeneID:508445,Name=HCLS1,gene_biotype=protein_coding	NC_037328.1	66112078	66145729	-	33652	96	177	165	206	102	92	155	221	138
GeneID:532923,Name=GOLGB1,gene=GOLGB1,gene_biotype=protein_coding	NC_037328.1	66150513	66226718	-	76206	1834	2141	1804	1486	3692	2200	883	819	934
GeneID:534598,Name=IQCB1,gene_biotype=protein_coding	NC_037328.1	66248434	66294006	-	45573	196	158	170	49	62	51	110	132	103
GeneID:613523,Name=EAF2,gene_biotype=protein_coding	NC_037328.1	66294136	66349800	+	55665	15	22	25	3	17	10	7	3	8
GeneID:506921,Name=SLC15A2,gene_synonym=PEPT2	NC_037328.1	66366621	66371364	+	4744	199	205	144	52	56	50	2	1	4
GeneID:516421,Name=LOC516421,gene=LOC516421,gene_biotype=protein_coding	NC_037328.1	66407445	66474434	+	66990	1022	1007	604	222	191	252	10	17	27
GeneID:538495,Name=ILDR1,gene_biotype=protein_coding	NC_037328.1	66478892	66757504	-	278613	248	165	130	29	11	11	7	11	5
GeneID:414345,Name=CD86,gene_biotype=protein_coding	NC_037328.1	66544186	66610942	+	66757	50	49	43	182	24	38	212	210	149
GeneID:281038,Name=CASR,gene_synonym=BoPCaR1	NC_037328.1	66655318	66744722	+	89405	1199	723	895	6	0	0	0	0	2
GeneID:617114,Name=CSTA,gene_biotype=protein_coding	NC_037328.1	66773102	66783922	+	10821	0	0	0	0	0	0	0	0	0
GeneID:508149,Name=CCDC58,gene_biotype=protein_coding	NC_037328.1	66798342	66819186	-	20845	194	309	267	181	332	261	220	221	235
GeneID:617104,Name=FAM162A,gene_biotype=protein_coding	NC_037328.1	66820312	66861502	+	41191	524	664	649	561	676	766	923	857	913
GeneID:100138335,Name=WDR5B,gene=WDR5B,gene_biotype=protein_coding	NC_037328.1	66862968	66870271	-	7304	151	139	106	82	136	71	83	101	67
GeneID:539679,Name=KPNA1,gene_biotype=protein_coding	NC_037328.1	66873469	66944339	-	70871	669	592	584	617	405	473	1253	2528	2382
GeneID:112448371,Name=LOC112448371,gene=LOC112448371,gene_biotype=snRNA	NC_037328.1	66909629	66909735	-	107	0	0	0	0	0	0	0	0	0
GeneID:112447308,Name=LOC112447308,gene=LOC112447308,gene_biotype=lncRNA	NC_037328.1	66944422	66967689	+	23268	0	4	2	4	0	3	2	10	4
GeneID:510532,Name=PARP9,gene_biotype=protein_coding	NC_037328.1	66958506	66988365	-	29860	286	146	187	842	457	359	372	108	119
GeneID:515051,Name=DTX3L,gene_biotype=protein_coding	NC_037328.1	66988223	66996322	+	8100	156	111	92	726	285	208	382	155	144
GeneID:540789,Name=PARP14,gene_biotype=protein_coding	NC_037328.1	67011987	67067024	+	55038	523	219	228	1299	415	353	670	216	186
GeneID:513211,Name=HSPBAP1,gene_biotype=protein_coding	NC_037328.1	67064196	67121243	-	57048	92	78	72	63	66	86	99	93	95
GeneID:783019,Name=DIRC2,gene_biotype=protein_coding	NC_037328.1	67121600	67210224	+	88625	210	239	226	133	122	148	149	243	199
GeneID:784494,Name=SEMA5B,gene=SEMA5B,gene_biotype=protein_coding	NC_037328.1	67238794	67362783	-	123990	121	34	66	61	5	16	51	54	41
GeneID:511603,Name=PDIA5,gene_biotype=protein_coding	NC_037328.1	67411466	67504230	+	92765	323	333	478	1028	1680	1453	160	86	95
GeneID:532730,Name=SEC22A,gene_biotype=protein_coding	NC_037328.1	67555359	67640182	+	84824	194	137	115	221	146	194	135	149	155
GeneID:505740,Name=ADCY5,gene_biotype=protein_coding	NC_037328.1	67666355	67823121	-	156767	122	83	146	170	230	145	199	115	372
GeneID:112447309,Name=LOC112447309,gene=LOC112447309,gene_biotype=protein_coding	NC_037328.1	67823611	67833975	+	10365	36	38	33	21	19	11	60	21	47
GeneID:613886,Name=HACD2,gene_synonym=PTPLB	NC_037328.1	67866129	67952692	-	86564	924	2710	1763	1221	1286	1094	617	487	794
GeneID:338037,Name=MYLK,smMLCK	NC_037328.1	67980544	68177279	-	196736	2622	3751	3532	4049	4943	4024	1357	904	1202
GeneID:786080,Name=CCDC14,gene_biotype=protein_coding	NC_037328.1	68289450	68332531	-	43082	95	95	71	57	73	70	91	90	80
GeneID:527583,Name=ROPN1,gene_biotype=protein_coding	NC_037328.1	68349821	68384919	-	35099	0	0	0	1	0	0	0	1	0
GeneID:540675,Name=KALRN,gene_biotype=protein_coding	NC_037328.1	68433910	69126177	+	692268	653	420	397	1042	997	1119	522	519	710
GeneID:112447313,Name=LOC112447313,gene=LOC112447313,gene_biotype=lncRNA	NC_037328.1	68565856	68569394	+	3539	0	0	0	0	0	0	0	0	0
GeneID:101905265,Name=LOC101905265,gene=LOC101905265,gene_biotype=lncRNA	NC_037328.1	69127139	69127780	-	642	31	17	18	20	11	22	18	5	22
GeneID:281568,Name=UMPS,gene_biotype=protein_coding	NC_037328.1	69127829	69177876	+	50048	280	327	279	184	165	252	112	109	100
GeneID:282564,Name=ITGB5,gene_biotype=protein_coding	NC_037328.1	69196890	69312146	-	115257	2916	2436	3257	1532	1207	1680	2088	2058	1711
GeneID:100295610,Name=MUC13,gene=MUC13,gene_biotype=protein_coding	NC_037328.1	69329583	69357475	-	27893	1	6	13	4	0	0	0	0	2
GeneID:511689,Name=HEG1,gene=HEG1,gene_biotype=protein_coding	NC_037328.1	69417951	69501586	-	83636	1913	1661	1413	414	529	428	2685	2048	2402
GeneID:521454,Name=SLC12A8,gene=SLC12A8,gene_biotype=protein_coding	NC_037328.1	69521382	69670321	-	148940	18	21	17	56	128	132	17	3	10
GeneID:613265,Name=ZNF148,gene_biotype=protein_coding	NC_037328.1	69681021	69827622	-	146602	515	416	359	420	386	343	546	552	676
GeneID:519597,Name=SNX4,gene_biotype=protein_coding	NC_037328.1	69893690	69946619	-	52930	501	749	614	302	306	373	415	510	456
GeneID:538576,Name=OSBPL11,gene_biotype=protein_coding	NC_037328.1	69962335	70052897	-	90563	193	157	161	368	196	158	340	337	568
GeneID:100337404,Name=LMLN,gene=LMLN,gene_biotype=protein_coding	NC_037328.1	70122189	70172371	-	50183	64	59	55	60	47	61	56	60	52
GeneID:613455,Name=IQCG,gene_biotype=protein_coding	NC_037328.1	70172310	70226098	+	53789	83	91	107	28	41	34	24	16	15
GeneID:112448302,Name=LOC112448302,gene=LOC112448302,gene_biotype=snRNA	NC_037328.1	70174708	70174816	+	109	0	0	0	0	0	0	0	0	0
GeneID:506768,Name=RPL35A,gene_biotype=protein_coding	NC_037328.1	70176686	70180162	-	3477	2037	2883	2692	1200	2374	2137	2640	2205	2057
GeneID:786557,Name=LRCH3,gene=LRCH3,gene_biotype=protein_coding	NC_037328.1	70227659	70335527	-	107869	957	540	501	409	362	331	1272	924	1052
GeneID:112448322,Name=LOC112448322,gene=LOC112448322,gene_biotype=snoRNA	NC_037328.1	70257049	70257120	-	72	0	0	0	0	0	0	0	0	0
GeneID:112448324,Name=LOC112448324,gene=LOC112448324,gene_biotype=snoRNA	NC_037328.1	70257291	70257370	-	80	0	0	0	0	0	0	0	0	0
GeneID:407149,Name=FYTTD1,gene_biotype=protein_coding	NC_037328.1	70342777	70372467	-	29691	220	213	243	234	264	212	799	786	967
GeneID:112447330,Name=LOC112447330,gene=LOC112447330,gene_biotype=lncRNA	NC_037328.1	70368704	70372335	-	3632	0	0	0	0	0	0	0	0	0
GeneID:508354,Name=RUBCN,gene_synonym=KIAA0226	NC_037328.1	70384566	70435634	+	51069	519	486	396	265	161	236	273	227	181
GeneID:112447332,Name=LOC112447332,gene=LOC112447332,gene_biotype=lncRNA	NC_037328.1	70433112	70440338	-	7227	0	1	0	0	0	0	0	0	0
GeneID:504643,Name=MUC20,gene=MUC20,gene_biotype=protein_coding	NC_037328.1	70460156	70473904	+	13749	7587	6374	4914	1076	828	470	29	19	9
GeneID:786701,Name=MUC4,gene=MUC4,gene_biotype=protein_coding	NC_037328.1	70482404	70510339	-	27936	2	1	2	5	0	0	3	0	8
GeneID:112447334,Name=LOC112447334,gene=LOC112447334,gene_biotype=protein_coding	NC_037328.1	70510708	70534625	-	23918	0	0	0	0	0	0	19	5	5
GeneID:280710,Name=TNK2,ACK1	NC_037328.1	70600188	70625939	-	25752	739	629	977	369	225	297	1548	1359	2703
GeneID:101906292,Name=LOC101906292,gene=LOC101906292,gene_biotype=lncRNA	NC_037328.1	70641117	70649832	+	8716	1	0	0	0	0	0	0	0	0
GeneID:504698,Name=TFRC,gene_biotype=protein_coding	NC_037328.1	70650067	70724638	-	74572	1498	956	1205	702	470	518	3820	3042	4048
GeneID:514466,Name=ZDHHC19,gene_biotype=protein_coding	NC_037328.1	70789424	70802153	-	12730	15	24	39	57	237	109	3	9	10
GeneID:516626,Name=SLC51A,OSTALPHA	NC_037328.1	70809633	70827662	+	18030	157	662	524	1	2	0	3	0	0
GeneID:100125779,Name=PCYT1A,gene_biotype=protein_coding	NC_037328.1	70824603	70877847	-	53245	421	416	383	882	467	537	653	817	790
GeneID:504554,Name=TCTEX1D2,gene_biotype=protein_coding	NC_037328.1	70881956	70909476	-	27521	92	155	105	31	40	44	30	59	28
GeneID:101906348,Name=TM4SF19,gene=TM4SF19,gene_biotype=protein_coding	NC_037328.1	70913318	70923140	-	9823	9	30	13	32	4	6	10	7	7
GeneID:539940,Name=UBXN7,gene_synonym=UBXD7	NC_037328.1	70927372	70987463	-	60092	401	341	280	370	238	281	391	432	534
GeneID:104970883,Name=LOC104970883,gene=LOC104970883,gene_biotype=lncRNA	NC_037328.1	70987530	71007231	+	19702	13	10	16	13	9	13	6	6	11
GeneID:613812,Name=RNF168,gene_biotype=protein_coding	NC_037328.1	71016777	71044035	-	27259	263	233	196	234	193	222	350	319	332
GeneID:788754,Name=SMCO1,gene_synonym=C1H3orf43	NC_037328.1	71044162	71052931	-	8770	3	6	6	6	1	14	585	373	394
GeneID:112448425,Name=TRNAE-CUC,gene=TRNAE-CUC,gene_biotype=tRNA	NC_037328.1	71067073	71067144	+	72	0	0	0	0	0	0	0	0	0
GeneID:518441,Name=WDR53,gene_biotype=protein_coding	NC_037328.1	71085725	71100728	-	15004	100	109	73	93	108	95	124	104	81
GeneID:533064,Name=FBXO45,gene_biotype=protein_coding	NC_037328.1	71101093	71111967	+	10875	3	4	0	13	7	5	9	22	18
GeneID:104970884,Name=LOC104970884,gene=LOC104970884,gene_biotype=lncRNA	NC_037328.1	71119253	71128980	+	9728	0	1	0	0	0	0	0	0	1
GeneID:510688,Name=NRROS,UNQ3030	NC_037328.1	71155892	71182216	+	26325	175	197	275	177	107	96	220	196	250
GeneID:112447342,Name=LOC112447342,gene=LOC112447342,gene_biotype=lncRNA	NC_037328.1	71182400	71185002	+	2603	2	6	11	2	0	9	5	5	12
GeneID:613916,Name=CEP19,gene_synonym=C1H3orf34	NC_037328.1	71223030	71228915	-	5886	81	56	86	38	61	74	85	71	74
GeneID:100298680,Name=PIGX,gene=PIGX,gene_biotype=protein_coding	NC_037328.1	71228625	71253701	+	25077	198	320	202	318	326	246	89	97	81
GeneID:513673,Name=PAK2,gene_biotype=protein_coding	NC_037328.1	71257814	71350400	+	92587	873	772	577	493	502	523	957	979	1164
GeneID:100298192,Name=SENP5,gene=SENP5,gene_biotype=protein_coding	NC_037328.1	71355787	71401380	+	45594	109	84	88	120	131	131	171	217	249
GeneID:510872,Name=NCBP2,gene_biotype=protein_coding	NC_037328.1	71403847	71410588	-	6742	368	578	395	224	567	389	221	229	193
GeneID:783161,Name=NCBP2-AS2,gene=NCBP2-AS2,gene_biotype=protein_coding	NC_037328.1	71410707	71411366	+	660	186	281	348	121	141	139	113	131	103
GeneID:104968672,Name=PIGZ,gene=PIGZ,gene_biotype=protein_coding	NC_037328.1	71415004	71440636	-	25633	846	946	1140	991	649	888	521	523	434
GeneID:539803,Name=MELTF,gene_biotype=protein_coding	NC_037328.1	71476842	71500659	-	23818	17	9	6	4	5	13	0	5	1
GeneID:785291,Name=DLG1,gene=DLG1,gene_biotype=protein_coding	NC_037328.1	71511348	71782305	-	270958	716	542	454	559	528	504	582	593	618
GeneID:112448333,Name=LOC112448333,gene=LOC112448333,gene_biotype=snoRNA	NC_037328.1	71525049	71525175	-	127	0	0	0	0	0	0	0	0	0
GeneID:112448377,Name=LOC112448377,gene=LOC112448377,gene_biotype=snRNA	NC_037328.1	71741919	71742025	+	107	0	0	0	0	0	0	0	0	0
GeneID:101904360,Name=LOC101904360,gene=LOC101904360,gene_biotype=lncRNA	NC_037328.1	71842501	71844328	+	1828	0	0	0	0	0	0	0	0	0
GeneID:534090,Name=BDH1,gene_biotype=protein_coding	NC_037328.1	71964466	72000614	-	36149	2725	1278	1241	1	0	5	179	85	128
GeneID:112447363,Name=LOC112447363,gene=LOC112447363,gene_biotype=lncRNA	NC_037328.1	72040731	72043495	-	2765	4	5	1	0	3	3	91	96	130
GeneID:101904607,Name=LOC101904607,gene=LOC101904607,gene_biotype=lncRNA	NC_037328.1	72043852	72062045	-	18194	4	15	7	1	3	0	190	155	221
GeneID:613972,Name=APOD,gene_biotype=protein_coding	NC_037328.1	72062118	72076495	+	14378	5598	7002	6951	96	528	559	944	1260	3126
GeneID:112447371,Name=LOC112447371,gene=LOC112447371,gene_biotype=lncRNA	NC_037328.1	72065871	72068976	+	3106	0	0	0	0	0	0	0	0	0
GeneID:532726,Name=PPP1R2,gene_biotype=protein_coding	NC_037328.1	72100127	72117996	+	17870	202	307	280	173	149	128	1095	998	1370
GeneID:506187,Name=ACAP2,gene_synonym=CENTB2	NC_037328.1	72150277	72264229	+	113953	39	24	35	44	20	21	51	41	63
GeneID:533703,Name=XXYLT1,gene_synonym=C1H3orf21	NC_037328.1	72326778	72499172	+	172395	294	398	395	446	377	356	139	156	134
GeneID:104970891,Name=LOC104970891,gene=LOC104970891,gene_biotype=lncRNA	NC_037328.1	72663970	72666505	-	2536	1	1	1	0	2	0	4	0	2
GeneID:539374,Name=FAM43A,gene=FAM43A,gene_biotype=protein_coding	NC_037328.1	72860629	72863781	-	3153	188	191	238	68	125	84	467	308	348
GeneID:505082,Name=LSG1,gene_biotype=protein_coding	NC_037328.1	72877436	72900012	+	22577	434	391	396	304	296	419	565	585	579
GeneID:112447381,Name=LOC112447381,gene=LOC112447381,gene_biotype=lncRNA	NC_037328.1	72898590	72902465	-	3876	0	1	0	0	0	0	1	3	0
GeneID:614057,Name=TMEM44,gene_biotype=protein_coding	NC_037328.1	72908252	72956932	+	48681	147	74	120	15	31	21	292	161	205
GeneID:100313116,miRBase:MI0011296,Name=MIR2287,gene_synonym=bta-mir-2287	NC_037328.1	72959121	72959194	-	74	0	0	0	0	0	0	0	0	0
GeneID:104970893,Name=LOC104970893,gene=LOC104970893,gene_biotype=lncRNA	NC_037328.1	72977803	72996366	-	18564	0	0	0	1	0	0	0	0	0
GeneID:104970894,Name=LOC104970894,gene=LOC104970894,gene_biotype=lncRNA	NC_037328.1	73007186	73035296	-	28111	5	0	0	2	0	0	18	6	1
GeneID:523889,Name=ATP13A3,gene_biotype=protein_coding	NC_037328.1	73048454	73127596	+	79143	1235	1212	888	1033	761	748	1009	1013	1080
GeneID:112447393,Name=LOC112447393,gene=LOC112447393,gene_biotype=lncRNA	NC_037328.1	73130042	73132662	-	2621	9	0	4	34	97	67	0	0	0
GeneID:522692,Name=GP5,gene=GP5,gene_biotype=protein_coding	NC_037328.1	73130527	73136286	+	5760	11	4	5	18	35	27	3	0	4
GeneID:100848949,Name=LRRC15,gene=LRRC15,gene_biotype=protein_coding	NC_037328.1	73162579	73177164	+	14586	118	21	66	1	2	12	23	99	38
GeneID:614562,Name=CPN2,gene_biotype=protein_coding	NC_037328.1	73178781	73188077	+	9297	979	1338	695	12202	14580	15296	31	1	8
GeneID:101905099,Name=LOC101905099,gene=LOC101905099,gene_biotype=protein_coding	NC_037328.1	73253805	73260955	+	7151	21	13	17	0	1	4	7	5	5
GeneID:112447405,Name=LOC112447405,gene=LOC112447405,gene_biotype=lncRNA	NC_037328.1	73291535	73303540	+	12006	0	0	0	0	0	0	0	0	0
GeneID:112447401,Name=LOC112447401,gene=LOC112447401,gene_biotype=lncRNA	NC_037328.1	73303899	73321756	-	17858	0	0	0	0	0	0	0	0	0
GeneID:539547,Name=HES1,gene_biotype=protein_coding	NC_037328.1	73362774	73365254	-	2481	560	416	514	157	184	153	1201	1151	445
GeneID:104970902,Name=LOC104970902,gene=LOC104970902,gene_biotype=lncRNA	NC_037328.1	73525893	73531391	-	5499	0	1	0	0	2	3	49	171	28
GeneID:524142,Name=OPA1,gene_biotype=protein_coding	NC_037328.1	73769819	73856435	-	86617	433	470	433	320	213	257	524	423	526
GeneID:112447410,Name=LOC112447410,gene=LOC112447410,gene_biotype=protein_coding	NC_037328.1	73853313	73859584	+	6272	0	0	0	0	1	1	0	0	1
GeneID:104970904,Name=LOC104970904,gene=LOC104970904,gene_biotype=lncRNA	NC_037328.1	73875831	73893298	-	17468	2	0	0	0	0	0	0	0	0
GeneID:521728,Name=ATP13A4,gene=ATP13A4,gene_biotype=protein_coding	NC_037328.1	73892064	74019830	+	127767	12	9	14	15	7	6	10	1	12
GeneID:509596,Name=ATP13A5,gene=ATP13A5,gene_biotype=protein_coding	NC_037328.1	74043224	74159778	+	116555	3	3	6	6	5	3	3	4	3
GeneID:540539,Name=HRASLS,gene_biotype=protein_coding	NC_037328.1	74163663	74183483	-	19821	216	67	93	1	0	1	736	631	696
GeneID:104970906,Name=LOC104970906,gene=LOC104970906,gene_biotype=lncRNA	NC_037328.1	74458180	74459419	-	1240	0	0	0	0	0	0	0	0	0
GeneID:519376,Name=MB21D2,gene_biotype=protein_coding	NC_037328.1	74489024	74609955	+	120932	88	79	104	98	52	66	29	55	73
GeneID:615823,Name=FGF12,gene_biotype=protein_coding	NC_037328.1	74675841	75288328	+	612488	81	78	80	459	287	435	65	56	40
GeneID:112448255,Name=LOC112448255,gene=LOC112448255,gene_biotype=protein_coding	NC_037328.1	75769096	75769407	+	312	0	0	0	0	0	0	0	0	0
GeneID:529404,Name=CCDC50,gene_biotype=protein_coding	NC_037328.1	75920752	76006095	-	85344	925	2493	1944	541	528	477	518	354	431
GeneID:614653,Name=UTS2B,gene=UTS2B,gene_biotype=protein_coding	NC_037328.1	76047619	76063145	+	15527	0	0	0	0	0	1	0	0	0
GeneID:511114,Name=OSTN,gene_biotype=protein_coding	NC_037328.1	76065892	76102113	-	36222	0	0	1	0	0	0	4	6	5
GeneID:101905532,Name=LOC101905532,gene=LOC101905532,gene_biotype=lncRNA	NC_037328.1	76078557	76112803	+	34247	0	2	6	2	3	1	4	4	3
GeneID:614619,Name=LOC614619,gene=LOC614619,gene_biotype=protein_coding	NC_037328.1	76124123	76130628	+	6506	0	0	0	1	0	0	0	0	0
GeneID:100139788,Name=GMNC,gene=GMNC,gene_biotype=protein_coding	NC_037328.1	76375299	76383858	+	8560	7	2	9	1	0	0	0	0	0
GeneID:112447419,Name=LOC112447419,gene=LOC112447419,gene_biotype=lncRNA	NC_037328.1	76377048	76387034	-	9987	1	0	0	3	0	0	0	0	0
GeneID:107132190,Name=LOC107132190,gene=LOC107132190,gene_biotype=lncRNA	NC_037328.1	76419995	76509279	+	89285	18	4	4	10	0	2	1	1	1
GeneID:539334,Name=IL1RAP,gene_biotype=protein_coding	NC_037328.1	76566729	76723408	-	156680	92	86	112	1931	1704	2016	72	183	96
GeneID:112447424,Name=LOC112447424,gene=LOC112447424,gene_biotype=lncRNA	NC_037328.1	76612436	76628584	+	16149	1	4	1	7	22	18	0	0	0
GeneID:100295666,Name=TMEM207,gene=TMEM207,gene_biotype=protein_coding	NC_037328.1	76794877	76815712	+	20836	142	108	62	0	0	1	0	0	0
GeneID:282184,Name=CLDN16,gene_biotype=protein_coding	NC_037328.1	76847361	76869738	-	22378	577	200	221	1	2	2	1	1	1
GeneID:104970909,Name=LOC104970909,gene=LOC104970909,gene_biotype=lncRNA	NC_037328.1	76948998	76962012	-	13015	0	0	0	0	4	0	0	0	0
GeneID:414922,Name=CLDN1,gene_biotype=protein_coding	NC_037328.1	76973824	76989404	+	15581	73	66	90	664	637	743	12	56	52
GeneID:511799,Name=P3H2,gene_synonym=LEPREL1	NC_037328.1	77130195	77309576	+	179382	2501	3078	2303	136	253	197	133	51	64
GeneID:112448426,Name=TRNAC-GCA,gene=TRNAC-GCA,gene_biotype=tRNA	NC_037328.1	77150734	77150805	+	72	0	0	0	0	0	0	0	0	0
GeneID:112447425,Name=LOC112447425,gene=LOC112447425,gene_biotype=lncRNA	NC_037328.1	77178420	77181974	-	3555	0	0	0	0	0	0	0	0	0
GeneID:615335,Name=TP63,gene_biotype=protein_coding	NC_037328.1	77387523	77688715	-	301193	5	1	0	32	9	18	630	1053	1170
GeneID:615508,Name=TPRG1,gene_biotype=protein_coding	NC_037328.1	78014339	78169293	-	154955	6	16	12	16	2	24	21	27	13
GeneID:524132,Name=LPP,gene_biotype=protein_coding	NC_037328.1	78436172	79194075	-	757904	1421	1345	1419	1017	974	1231	1151	807	902
GeneID:100313370,miRBase:MI0009785,Name=MIR28,mir-28	NC_037328.1	78661458	78661543	-	86	0	0	0	0	0	0	0	0	0
GeneID:112448271,Name=LOC112448271,gene=LOC112448271,gene_biotype=lncRNA	NC_037328.1	78902929	78910497	-	7569	0	0	0	0	0	0	0	0	0
GeneID:100847122,Name=LOC100847122,gene=LOC100847122,gene_biotype=lncRNA	NC_037328.1	79194055	79195059	+	1005	377	365	423	208	466	247	167	83	89
GeneID:100847148,Name=LOC100847148,gene=LOC100847148,gene_biotype=lncRNA	NC_037328.1	79356914	79382461	+	25548	1	1	0	0	0	4	3	6	1
GeneID:101906167,Name=LOC101906167,gene=LOC101906167,gene_biotype=lncRNA	NC_037328.1	79413592	79419722	+	6131	0	0	0	27	17	39	29	2	8
GeneID:101906248,Name=LOC101906248,gene=LOC101906248,gene_biotype=lncRNA	NC_037328.1	79420233	79426645	-	6413	0	0	0	0	0	0	78	176	198
GeneID:539020,Name=BCL6,gene_biotype=protein_coding	NC_037328.1	79558619	79611185	+	52567	320	763	728	321	1061	815	2948	3981	8323
GeneID:100847171,Name=LOC100847171,gene=LOC100847171,gene_biotype=lncRNA	NC_037328.1	79577538	79586909	-	9372	54	94	69	92	130	64	775	609	1102
GeneID:539817,Name=RTP2,gene_biotype=protein_coding	NC_037328.1	79629615	79633348	+	3734	0	0	0	0	0	0	0	0	0
GeneID:280932,Name=SST,gene_biotype=protein_coding	NC_037328.1	79657922	79659364	+	1443	0	0	0	0	0	0	0	0	0
GeneID:532442,Name=RTP4,gene_biotype=protein_coding	NC_037328.1	79911958	79916275	-	4318	115	49	50	769	60	226	200	37	26
GeneID:101906451,Name=LOC101906451,gene=LOC101906451,gene_biotype=lncRNA	NC_037328.1	79994252	80007007	-	12756	2	3	7	173	296	149	443	409	706
GeneID:522347,Name=MASP1,gene_synonym=RPIB9	NC_037328.1	80005963	80074212	+	68250	81	250	186	5764	7050	5076	1535	1378	2398
GeneID:510430,Name=RTP1,gene_biotype=protein_coding	NC_037328.1	80082559	80085391	-	2833	0	0	0	0	0	0	0	3	0
GeneID:100847189,Name=LOC100847189,gene=LOC100847189,gene_biotype=lncRNA	NC_037328.1	80130393	80151467	+	21075	0	0	0	3	0	0	0	0	0
GeneID:282073,Name=ST6GAL1,gene_synonym=SIAT1	NC_037328.1	80194840	80346734	-	151895	726	764	953	6897	14400	8119	322	354	242
GeneID:102466169,miRBase:MI0022329,Name=MIR2285K-3,gene_synonym=bta-mir-2285k-3	NC_037328.1	80280615	80280695	-	81	0	0	0	0	0	0	0	0	0
GeneID:282865,Name=ADIPOQ,gene=ADIPOQ,gene_biotype=protein_coding	NC_037328.1	80414393	80427659	-	13267	1	2	5	0	8	67	26553	4147	9059
GeneID:504637,Name=RFC4,gene_biotype=protein_coding	NC_037328.1	80452893	80467446	+	14554	60	80	85	87	86	79	76	59	48
GeneID:286819,Name=EIF4A2,gene_biotype=protein_coding	NC_037328.1	80467440	80473993	-	6554	2899	3176	2372	1875	2283	2569	7520	7240	8770
GeneID:112448315,Name=LOC112448315,gene=LOC112448315,gene_biotype=snoRNA	NC_037328.1	80469761	80469901	-	141	0	0	0	0	0	0	0	0	0
GeneID:112448304,Name=LOC112448304,gene=LOC112448304,gene_biotype=snoRNA	NC_037328.1	80470085	80470216	-	132	0	0	0	0	0	0	0	0	0
GeneID:100313400,miRBase:MI0010477,Name=MIR1248-1,gene_synonym=bta-mir-1248-1	NC_037328.1	80470559	80470663	-	105	0	0	0	0	0	0	0	0	0
GeneID:112448336,Name=LOC112448336,gene=LOC112448336,gene_biotype=snoRNA	NC_037328.1	80472432	80472500	-	69	0	0	0	0	0	0	0	0	0
GeneID:280833,Name=KNG1,KNG2	NC_037328.1	80506952	80530795	-	23844	1	3	119	53515	25913	32353	5	0	4
GeneID:280820,Name=HRG,gene_synonym=HPRG	NC_037328.1	80536950	80545420	-	8471	4	6	78	49720	4195	15121	15	3	9
GeneID:504615,Name=FETUB,gene_biotype=protein_coding	NC_037328.1	80560871	80576178	-	15308	1	3	2	6465	3128	9285	2	0	0
GeneID:280988,Name=AHSG,gene_biotype=protein_coding	NC_037328.1	80611857	80618770	-	6914	1	4	84	40762	24381	41036	7	4	11
GeneID:101906884,Name=LOC101906884,gene=LOC101906884,gene_biotype=lncRNA	NC_037328.1	80616376	80624560	+	8185	0	0	0	20	23	9	0	0	0
GeneID:506316,Name=DNAJB11,gene_biotype=protein_coding	NC_037328.1	80643739	80665614	-	21876	192	358	596	264	1802	2591	159	236	186
GeneID:538314,Name=TBCCD1,gene_biotype=protein_coding	NC_037328.1	80662182	80689064	+	26883	101	139	135	43	92	161	107	104	87
GeneID:281724,Name=CRYGS,gene_biotype=protein_coding	NC_037328.1	80690735	80696503	+	5769	5	5	12	6	14	36	6	0	3
GeneID:518523,Name=DGKG,gene=DGKG,gene_biotype=protein_coding	NC_037328.1	80873696	81100115	+	226420	47	51	59	70	21	65	17	27	30
GeneID:541166,Name=ETV5,gene_biotype=protein_coding	NC_037328.1	81135295	81194599	+	59305	389	763	592	34	29	17	123	248	121
GeneID:615156,Name=TRA2B,gene_synonym=SFRS10	NC_037328.1	81288247	81308811	+	20565	1639	1866	1758	952	1686	1730	1138	1388	1522
GeneID:112448427,Name=TRNAE-UUC,gene=TRNAE-UUC,gene_biotype=tRNA	NC_037328.1	81348648	81348720	+	73	0	0	0	0	0	0	0	0	0
GeneID:519028,Name=IGF2BP2,gene_biotype=protein_coding	NC_037328.1	81402102	81573565	+	171464	245	346	236	6	0	8	84	96	109
GeneID:539639,Name=SENP2,gene_biotype=protein_coding	NC_037328.1	81586278	81621313	-	35036	682	633	472	680	627	673	636	657	816
GeneID:512028,Name=LIPH,gene=LIPH,gene_biotype=protein_coding	NC_037328.1	81636660	81690206	+	53547	24	27	34	308	275	301	0	1	0
GeneID:505368,Name=TMEM41A,gene_biotype=protein_coding	NC_037328.1	81696439	81705118	+	8680	145	149	147	175	157	155	90	146	113
GeneID:505369,Name=MAP3K13,gene_biotype=protein_coding	NC_037328.1	81706696	81868240	-	161545	359	280	282	1344	1071	1325	96	111	77
GeneID:112447465,Name=LOC112447465,gene=LOC112447465,gene_biotype=lncRNA	NC_037328.1	81741294	81743374	+	2081	0	0	0	0	0	0	0	0	0
GeneID:518852,Name=EHHADH,gene_biotype=protein_coding	NC_037328.1	81877820	81932666	+	54847	5285	5926	4516	6506	1943	3429	361	196	318
GeneID:615631,Name=C1H3orf70,gene_biotype=protein_coding	NC_037328.1	81984026	82112760	+	128735	199	112	164	34	17	52	226	272	263
GeneID:615672,Name=VPS8,gene=VPS8,gene_biotype=protein_coding	NC_037328.1	82115726	82406813	-	291088	531	512	467	269	256	293	422	427	443
GeneID:112447474,Name=LOC112447474,gene=LOC112447474,gene_biotype=lncRNA	NC_037328.1	82116360	82121654	+	5295	3	13	20	7	2	8	6	4	24
GeneID:112448486,Name=TRNAK-UUU,gene=TRNAK-UUU,gene_biotype=tRNA	NC_037328.1	82129930	82130002	-	73	0	0	0	0	0	0	0	0	0
GeneID:112448358,Name=LOC112448358,gene=LOC112448358,gene_biotype=snRNA	NC_037328.1	82223388	82223494	+	107	0	0	0	0	0	0	0	0	0
GeneID:112447479,Name=LOC112447479,gene=LOC112447479,gene_biotype=lncRNA	NC_037328.1	82450882	82476909	+	26028	3	0	0	4	0	3	0	0	0
GeneID:104970926,Name=LOC104970926,gene=LOC104970926,gene_biotype=lncRNA	NC_037328.1	82461901	82492526	-	30626	4	0	0	0	0	1	4	1	0
GeneID:518728,Name=MAGEF1,gene_biotype=protein_coding	NC_037328.1	82499645	82501239	+	1595	298	200	158	109	115	51	93	102	31
GeneID:101907683,Name=LOC101907683,gene=LOC101907683,gene_biotype=lncRNA	NC_037328.1	82503281	82512598	-	9318	2	0	0	0	0	5	4	7	2
GeneID:102465269,miRBase:MI0022286,Name=MIR2284Y-3,gene_synonym=bta-mir-2284y-3	NC_037328.1	82514654	82514729	-	76	0	0	0	0	0	0	0	0	0
GeneID:540907,Name=EPHB3,gene_biotype=protein_coding	NC_037328.1	82610937	82631511	-	20575	175	134	194	0	5	29	69	62	25
GeneID:524771,Name=LOC524771,gene_biotype=protein_coding	NC_037328.1	82703621	82705457	+	1837	0	0	0	0	0	0	0	0	0
GeneID:112448257,Name=LINC02054,end_range=82769332,.,gene=LINC02054,gene_biotype=protein_coding,partial=true	NC_037328.1	82766181	82769332	-	3152	0	0	0	0	0	0	0	0	0
GeneID:509942,Name=CHRD,gene=CHRD,gene_biotype=protein_coding	NC_037328.1	82803348	82813198	-	9851	368	341	250	3021	3966	4188	138	236	159
GeneID:538672,Name=THPO,gene_biotype=protein_coding	NC_037328.1	82814295	82821620	+	7326	103	93	79	436	500	726	95	119	81
GeneID:505599,Name=POLR2H,gene_biotype=protein_coding	NC_037328.1	82825044	82829473	-	4430	342	453	458	341	231	237	233	181	165
GeneID:505569,Name=CLCN2,CLC2	NC_037328.1	82829924	82844423	+	14500	167	239	276	237	60	106	40	44	21
GeneID:538666,Name=FAM131A,gene_biotype=protein_coding	NC_037328.1	82844345	82853140	-	8796	45	90	99	44	26	72	137	210	169
GeneID:444858,Name=EIF4G1,gene=EIF4G1,gene_biotype=protein_coding	NC_037328.1	82853757	82872765	-	19009	3055	4015	4640	6694	5016	4812	4395	4872	6872
GeneID:112448329,Name=LOC112448329,gene=LOC112448329,gene_biotype=snoRNA	NC_037328.1	82862630	82862705	-	76	0	0	0	0	0	0	0	0	0
GeneID:539784,Name=PSMD2,gene_biotype=protein_coding	NC_037328.1	82878892	82888239	-	9348	2103	2556	2761	1870	1513	1688	2922	3647	3521
GeneID:281134,Name=ECE2,EEF1AKMT4-ECE2	NC_037328.1	82894597	82927145	-	32549	364	343	406	681	1302	816	201	318	194
GeneID:614606,Name=CAMK2N2,gene_biotype=protein_coding	NC_037328.1	82918317	82920472	+	2156	4	2	7	1	0	0	0	1	0
GeneID:614624,Name=ALG3,gene_biotype=protein_coding	NC_037328.1	82927910	82933236	+	5327	800	1150	1185	1140	2306	1588	205	393	245
GeneID:506558,Name=VWA5B2,gene=VWA5B2,gene_biotype=protein_coding	NC_037328.1	82933230	82945892	-	12663	10	5	7	2	2	0	8	6	4
GeneID:100313093,miRBase:MI0010443,Name=MIR1224,gene_synonym=bta-mir-1224	NC_037328.1	82934066	82934151	-	86	0	0	0	0	0	0	0	0	0
GeneID:530975,Name=ABCF3,gene_biotype=protein_coding	NC_037328.1	82959724	82968194	-	8471	613	779	878	564	498	656	451	420	529
GeneID:101907353,Name=LOC101907353,gene=LOC101907353,gene_biotype=lncRNA	NC_037328.1	82968324	82970417	+	2094	1	3	6	13	9	17	5	1	8
GeneID:517446,Name=AP2M1,gene_biotype=protein_coding	NC_037328.1	82970227	82979254	-	9028	6651	10713	10987	6752	6912	8427	6523	5267	4639
GeneID:539203,Name=DVL3,gene=DVL3,gene_biotype=protein_coding	NC_037328.1	82980605	82996869	-	16265	2162	2104	1941	1739	1254	1822	1220	1356	1143
GeneID:783760,Name=EIF2B5,gene=EIF2B5,gene_biotype=protein_coding	NC_037328.1	83003219	83012357	-	9139	422	482	464	392	350	380	431	514	452
GeneID:112447506,Name=LOC112447506,gene=LOC112447506,gene_biotype=lncRNA	NC_037328.1	83012347	83018354	+	6008	32	19	23	60	21	12	34	27	52
GeneID:616094,Name=LOC616094,gene=LOC616094,gene_biotype=protein_coding	NC_037328.1	83030383	83038106	-	7724	0	0	0	1	0	0	0	0	0
GeneID:519394,Name=HTR3C,gene_biotype=protein_coding	NC_037328.1	83064169	83070990	-	6822	0	0	0	0	0	0	0	0	0
GeneID:532114,Name=LOC532114,gene=LOC532114,gene_biotype=protein_coding	NC_037328.1	83104960	83110897	-	5938	385	28	42	5	0	3	0	0	0
GeneID:511769,Name=ABCC5,gene_biotype=protein_coding	NC_037328.1	83122814	83205233	+	82420	1207	738	829	1827	1050	2233	1357	1046	2695
GeneID:782787,Name=LOC782787,gene=LOC782787,gene_biotype=protein_coding	NC_037328.1	83225358	83237050	+	11693	0	0	0	0	0	0	0	0	0
GeneID:504858,Name=LOC504858,gene=LOC504858,gene_biotype=protein_coding	NC_037328.1	83232816	83233357	+	542	0	0	0	0	0	0	0	0	0
GeneID:514191,Name=PARL,gene_synonym=PSARL	NC_037328.1	83246922	83303451	+	56530	436	465	443	256	344	282	347	298	306
GeneID:112447510,Name=LOC112447510,gene=LOC112447510,gene_biotype=lncRNA	NC_037328.1	83257561	83277972	-	20412	0	0	0	0	2	1	0	2	0
GeneID:614904,Name=MAP6D1,gene_biotype=protein_coding	NC_037328.1	83302486	83316395	+	13910	237	289	273	108	133	133	222	290	299
GeneID:514192,Name=YEATS2,gene_biotype=protein_coding	NC_037328.1	83311798	83416603	-	104806	438	349	346	185	211	187	460	332	466
GeneID:533510,Name=KLHL24,gene_biotype=protein_coding	NC_037328.1	83444718	83482282	-	37565	679	484	264	426	244	354	1767	1808	2222
GeneID:104970931,Name=LOC104970931,gene=LOC104970931,gene_biotype=lncRNA	NC_037328.1	83490165	83501284	+	11120	2	0	0	1	0	1	0	8	1
GeneID:527363,Name=KLHL6,gene=KLHL6,gene_biotype=protein_coding	NC_037328.1	83545056	83601521	+	56466	16	14	14	14	9	13	36	47	40
GeneID:100848684,Name=LOC100848684,gene=LOC100848684,gene_biotype=lncRNA	NC_037328.1	83637793	83645897	-	8105	43	22	32	143	47	73	38	30	25
GeneID:112448305,Name=LOC112448305,gene=LOC112448305,gene_biotype=snoRNA	NC_037328.1	83640377	83640508	-	132	0	0	0	0	0	0	0	0	0
GeneID:112448334,Name=LOC112448334,gene=LOC112448334,gene_biotype=snoRNA	NC_037328.1	83640845	83641019	-	175	0	0	0	0	0	0	0	0	0
GeneID:112448306,Name=LOC112448306,gene=LOC112448306,gene_biotype=snoRNA	NC_037328.1	83641288	83641418	-	131	0	0	0	0	0	0	0	0	0
GeneID:100139125,Name=MCF2L2,gene=MCF2L2,gene_biotype=protein_coding	NC_037328.1	83653395	83913978	+	260584	283	141	132	57	14	38	4	15	28
GeneID:767899,Name=B3GNT5,gene_biotype=protein_coding	NC_037328.1	83752078	83827790	-	75713	356	567	305	29	30	34	189	141	176
GeneID:112447525,Name=LOC112447525,gene=LOC112447525,gene_biotype=lncRNA	NC_037328.1	83760294	83762658	-	2365	0	0	0	0	0	0	0	0	0
GeneID:531327,Name=LAMP3,gene_biotype=protein_coding	NC_037328.1	83922206	83953897	+	31692	245	138	179	387	52	108	309	351	268
GeneID:513504,Name=MCCC1,gene_biotype=protein_coding	NC_037328.1	83960734	84019358	+	58625	1081	1589	1270	662	660	665	634	400	507
GeneID:539869,Name=DCUN1D1,gene_biotype=protein_coding	NC_037328.1	84042262	84078267	+	36006	666	471	453	589	413	604	1848	2153	2833
GeneID:614392,Name=ATP11B,gene=ATP11B,gene_biotype=protein_coding	NC_037328.1	84102416	84226609	-	124194	472	617	453	390	398	345	392	326	395
GeneID:112448428,Name=TRNAS-GGA,gene=TRNAS-GGA,gene_biotype=tRNA	NC_037328.1	84309362	84309433	+	72	0	0	0	0	0	0	0	0	0
GeneID:112446998,Name=LOC112446998,gene=LOC112446998,gene_biotype=lncRNA	NC_037328.1	85008487	85012939	-	4453	0	0	0	0	0	0	0	0	0
GeneID:784318,Name=LOC784318,gene=LOC784318,gene_biotype=lncRNA	NC_037328.1	85013411	85112629	-	99219	9	0	1	5	3	3	0	0	0
GeneID:112448431,Name=TRNAR-UCU,gene=TRNAR-UCU,gene_biotype=tRNA	NC_037328.1	85120926	85120998	+	73	0	0	0	0	0	0	0	0	0
GeneID:104970937,Name=LOC104970937,gene=LOC104970937,gene_biotype=lncRNA	NC_037328.1	85148418	85156463	-	8046	0	0	0	0	0	0	0	0	0
GeneID:100849009,Name=LOC100849009,gene=LOC100849009,gene_biotype=lncRNA	NC_037328.1	85271628	85316672	-	45045	0	0	0	4	0	1	0	1	1
GeneID:784383,Name=SOX2,gene_biotype=protein_coding	NC_037328.1	85302293	85303771	-	1479	0	0	0	0	0	0	0	0	0
GeneID:104970940,Name=LOC104970940,gene=LOC104970940,gene_biotype=lncRNA	NC_037328.1	85382019	85410788	-	28770	3	0	1	11	2	0	1	0	0
GeneID:112448489,Name=TRNAG-GCC,gene=TRNAG-GCC,gene_biotype=tRNA	NC_037328.1	85487448	85487518	-	71	0	0	0	0	0	0	0	0	0
GeneID:513918,Name=DNAJC19,gene_biotype=protein_coding	NC_037328.1	86035467	86040736	+	5270	658	687	575	370	817	505	576	482	524
GeneID:536793,Name=FXR1,gene_biotype=protein_coding	NC_037328.1	86041583	86121002	-	79420	822	935	911	602	532	751	4786	5944	6359
GeneID:112448491,Name=TRNAC-ACA,gene=TRNAC-ACA,gene_biotype=tRNA	NC_037328.1	86134558	86134629	-	72	0	0	0	0	0	0	0	0	0
GeneID:534432,Name=CCDC39,gene_biotype=protein_coding	NC_037328.1	86318896	86371093	+	52198	16	16	18	6	4	7	7	17	10
GeneID:512635,Name=TTC14,gene_biotype=protein_coding	NC_037328.1	86372984	86382716	-	9733	436	438	355	434	426	504	443	399	380
GeneID:112447547,Name=LOC112447547,gene=LOC112447547,gene_biotype=lncRNA	NC_037328.1	86382704	86388832	+	6129	5	1	0	1	0	1	1	2	3
GeneID:531027,Name=PEX5L,gene_biotype=protein_coding	NC_037328.1	87028585	87382606	+	354022	33	16	3	31	9	9	11	15	21
GeneID:112447548,Name=LOC112447548,gene=LOC112447548,gene_biotype=lncRNA	NC_037328.1	87172419	87175030	-	2612	0	0	0	0	0	0	0	0	0
GeneID:112448432,Name=TRNAC-ACA,gene=TRNAC-ACA,gene_biotype=tRNA	NC_037328.1	87293706	87293777	+	72	0	0	0	0	0	0	0	0	0
GeneID:100141289,Name=USP13,gene_biotype=protein_coding	NC_037328.1	87351245	87482165	-	130921	226	140	133	58	98	57	4356	7974	6936
GeneID:338061,Name=NDUFB5,gene_biotype=protein_coding	NC_037328.1	87503554	87518661	-	15108	1233	1842	1380	329	660	628	1747	1265	1714
GeneID:534317,Name=MRPL47,gene_biotype=protein_coding	NC_037328.1	87518793	87539810	+	21018	322	334	303	217	208	238	283	216	262
GeneID:100125416,Name=ACTL6A,gene_biotype=protein_coding	NC_037328.1	87536377	87567798	-	31422	150	167	192	143	183	213	83	115	115
GeneID:525962,Name=GNB4,gene_biotype=protein_coding	NC_037328.1	87648273	87717144	+	68872	93	99	75	41	64	64	281	267	272
GeneID:515180,Name=MFN1,gene_synonym=MFN2	NC_037328.1	87720810	87764841	-	44032	521	471	391	641	576	555	999	949	1409
GeneID:523536,Name=ZNF639,gene_biotype=protein_coding	NC_037328.1	87775177	87793706	-	18530	315	270	239	278	318	307	453	365	444
GeneID:539609,Name=KCNMB3,gene_biotype=protein_coding	NC_037328.1	87793394	87891502	+	98109	55	49	62	92	58	77	27	18	28
GeneID:282306,Name=PIK3CA,gene_biotype=protein_coding	NC_037328.1	87871399	87963844	-	92446	429	316	237	217	217	239	517	460	636
GeneID:112448316,Name=LOC112448316,gene=LOC112448316,gene_biotype=snoRNA	NC_037328.1	87924393	87924522	-	130	0	0	0	0	0	0	0	0	0
GeneID:538512,Name=ZMAT3,gene_biotype=protein_coding	NC_037328.1	88005930	88044844	+	38915	278	300	191	199	164	216	237	318	399
GeneID:112448435,Name=TRNAG-UCC,gene=TRNAG-UCC,gene_biotype=tRNA	NC_037328.1	88086390	88086462	+	73	0	0	0	0	0	0	0	0	0
GeneID:112447549,Name=LOC112447549,gene=LOC112447549,gene_biotype=lncRNA	NC_037328.1	88092055	88098171	+	6117	0	0	0	0	0	0	0	0	0
GeneID:534568,Name=KCNMB2,gene_biotype=protein_coding	NC_037328.1	88158068	88671406	-	513339	89	35	28	151	314	143	7	9	14
GeneID:112447626,Name=LOC112447626,gene=LOC112447626,gene_biotype=lncRNA	NC_037328.1	88318172	88321464	+	3293	144	146	191	56	47	37	103	69	101
GeneID:100125761,Name=PLCXD1,88340913	NC_037328.1	88340913	88350182	+	9270	15	11	10	88	366	146	0	0	0
GeneID:100298830,Name=GTPBP6,gene=GTPBP6,gene_biotype=protein_coding	NC_037328.1	88342732	88362404	-	19673	0	0	0	0	0	0	0	0	0
GeneID:100298789,Name=PPP2R3B,gene=PPP2R3B,gene_biotype=protein_coding	NC_037328.1	88367033	88407986	-	40954	0	0	0	0	0	0	0	0	0
GeneID:112446999,Name=LOC112446999,gene=LOC112446999,gene_biotype=lncRNA	NC_037328.1	88721146	88724542	+	3397	0	0	0	0	0	0	0	0	0
GeneID:112448298,Name=LOC112448298,gene=LOC112448298,gene_biotype=snRNA	NC_037328.1	89192312	89192414	+	103	0	0	0	0	0	0	0	0	0
GeneID:104970947,Name=LOC104970947,gene=LOC104970947,gene_biotype=lncRNA	NC_037328.1	89284110	89302631	-	18522	0	0	0	0	0	0	1	1	0
GeneID:104970949,Name=LOC104970949,gene=LOC104970949,gene_biotype=lncRNA	NC_037328.1	89786494	89793843	+	7350	4	0	0	2	4	1	2	0	0
GeneID:112448494,Name=TRNAY-GUA,gene=TRNAY-GUA,gene_biotype=tRNA	NC_037328.1	89802979	89803050	-	72	0	0	0	0	0	0	0	0	0
GeneID:112447662,Name=LOC112447662,gene=LOC112447662,gene_biotype=lncRNA	NC_037328.1	89964603	89966392	+	1790	0	2	2	0	5	3	0	0	0
GeneID:614346,Name=TBL1XR1,gene_biotype=protein_coding	NC_037328.1	90029992	90208445	+	178454	627	539	481	535	428	392	709	585	765
GeneID:112448382,Name=LOC112448382,gene=LOC112448382,gene_biotype=snRNA	NC_037328.1	91392558	91392661	+	104	0	0	0	0	0	0	0	0	0
GeneID:100337356,Name=NAALADL2,gene=NAALADL2,gene_biotype=protein_coding	NC_037328.1	91428524	92992347	-	1563824	596	366	295	375	312	292	305	243	260
GeneID:112448332,Name=LOC112448332,gene=LOC112448332,gene_biotype=snoRNA	NC_037328.1	92346997	92347093	+	97	0	0	0	0	0	0	0	0	0
GeneID:616200,Name=LOC616200,gene=LOC616200,gene_biotype=protein_coding	NC_037328.1	92661084	92661674	+	591	1915	3285	4160	1697	2483	2493	16658	22011	20257
GeneID:112448319,Name=LOC112448319,gene=LOC112448319,gene_biotype=snoRNA	NC_037328.1	92738800	92738928	+	129	0	0	0	0	0	0	0	0	0
GeneID:530042,Name=NLGN1,gene_biotype=protein_coding	NC_037328.1	93145361	94102525	-	957165	49	44	93	50	22	119	12	4	8
GeneID:538046,Name=SPATA16,gene=SPATA16,gene_biotype=protein_coding	NC_037328.1	94320177	94597863	+	277687	98	74	76	11	8	6	14	7	12
GeneID:781410,Name=LOC781410,gene=LOC781410,gene_biotype=protein_coding	NC_037328.1	94342072	94342452	-	381	0	0	0	0	0	0	0	0	0
GeneID:112447725,Name=LOC112447725,gene=LOC112447725,gene_biotype=lncRNA	NC_037328.1	94364128	94371566	-	7439	0	6	0	0	0	0	0	0	0
GeneID:504746,Name=ECT2,gene_biotype=protein_coding	NC_037328.1	94709110	94769494	-	60385	26	17	29	13	9	14	46	74	59
GeneID:534212,Name=NCEH1,gene_synonym=AADACL1	NC_037328.1	94818797	94882844	+	64048	510	435	308	39	72	47	367	314	305
GeneID:112447726,Name=LOC112447726,gene=LOC112447726,gene_biotype=lncRNA	NC_037328.1	94945925	94971823	-	25899	3	0	3	0	0	4	0	0	0
GeneID:507215,Name=TNFSF10,gene_synonym=TNLG6A	NC_037328.1	94985267	95001544	+	16278	562	119	181	838	312	414	2240	817	609
GeneID:514203,Name=GHSR,gene_biotype=protein_coding	NC_037328.1	95024995	95034668	+	9674	1	3	2	6	1	3	11	6	12
GeneID:101905019,Name=LOC101905019,gene=LOC101905019,gene_biotype=lncRNA	NC_037328.1	95045818	95052168	+	6351	1	0	0	0	0	0	0	0	0
GeneID:615534,Name=FNDC3B,gene_biotype=protein_coding	NC_037328.1	95121236	95479985	-	358750	756	600	563	705	1939	980	1110	961	1033
GeneID:112447727,Name=LOC112447727,gene=LOC112447727,gene_biotype=lncRNA	NC_037328.1	95210751	95218719	+	7969	0	9	7	0	0	4	0	0	2
GeneID:101904810,Name=LOC101904810,gene=LOC101904810,gene_biotype=protein_coding	NC_037328.1	95453901	95455117	-	1217	0	0	0	0	0	0	0	0	0
GeneID:112447728,Name=LOC112447728,gene=LOC112447728,gene_biotype=lncRNA	NC_037328.1	95517398	95550941	-	33544	1	0	2	4	1	2	1	5	5
GeneID:100335300,Name=TMEM212,gene=TMEM212,gene_biotype=protein_coding	NC_037328.1	95630908	95650460	-	19553	0	0	0	0	0	1	0	0	0
GeneID:514554,Name=PLD1,gene_biotype=protein_coding	NC_037328.1	95687024	95963604	+	276581	486	310	351	2010	813	1136	929	728	812
GeneID:101905533,Name=LOC101905533,gene=LOC101905533,gene_biotype=lncRNA	NC_037328.1	95909838	96021810	-	111973	3	7	1	10	2	1	7	7	12
GeneID:539627,Name=TNIK,gene=TNIK,gene_biotype=protein_coding	NC_037328.1	96021894	96432270	+	410377	169	137	183	98	91	85	495	299	509
GeneID:282357,Name=SLC2A2,gene_biotype=protein_coding	NC_037328.1	96452863	96485584	+	32722	369	560	513	5621	3502	6059	1	0	0
GeneID:506307,Name=EIF5A2,gene_biotype=protein_coding	NC_037328.1	96541095	96557798	+	16704	13	7	8	4	1	0	11	10	15
GeneID:614872,Name=RPL22L1,gene_biotype=protein_coding	NC_037328.1	96572445	96576821	+	4377	372	602	520	257	694	556	856	929	714
GeneID:533046,Name=SLC7A14,gene_biotype=protein_coding	NC_037328.1	96865068	96974743	+	109676	0	0	1	2	0	0	0	0	0
GeneID:112447729,Name=LOC112447729,gene=LOC112447729,gene_biotype=lncRNA	NC_037328.1	96866789	96885342	-	18554	1	0	0	0	0	2	0	0	0
GeneID:508268,Name=CLDN11,gene_biotype=protein_coding	NC_037328.1	96999959	97014887	-	14929	32	8	44	11	22	64	20	25	20
GeneID:527910,Name=SKIL,gene_biotype=protein_coding	NC_037328.1	97032270	97058169	-	25900	256	230	248	188	143	265	408	492	693
GeneID:112448260,Name=LOC112448260,gene=LOC112448260,gene_biotype=protein_coding	NC_037328.1	97057142	97058241	+	1100	0	0	0	0	0	0	0	0	0
GeneID:528478,Name=PRKCI,gene_biotype=protein_coding	NC_037328.1	97094256	97163222	-	68967	233	203	161	125	94	87	96	92	110
GeneID:112448439,Name=TRNAK-CUU,gene=TRNAK-CUU,gene_biotype=tRNA	NC_037328.1	97177158	97177230	+	73	0	0	0	0	0	0	0	0	0
GeneID:534916,Name=PHC3,gene_biotype=protein_coding	NC_037328.1	97196082	97280122	+	84041	530	406	296	487	286	299	567	644	879
GeneID:112447730,Name=LOC112447730,gene=LOC112447730,gene_biotype=lncRNA	NC_037328.1	97247596	97250314	-	2719	4	8	3	0	0	0	2	3	4
GeneID:784906,Name=GPR160,gene=GPR160,gene_biotype=protein_coding	NC_037328.1	97280887	97351070	-	70184	71	57	52	15	20	27	11	22	28
GeneID:112448328,Name=LOC112448328,gene=LOC112448328,gene_biotype=snoRNA	NC_037328.1	97292056	97292182	+	127	0	0	0	0	0	0	0	0	0
GeneID:538938,Name=SEC62,gene_synonym=TLOC1	NC_037328.1	97388346	97421921	-	33576	3136	3141	2699	3174	2969	3172	1462	1381	1545
GeneID:524171,Name=SAMD7,gene=SAMD7,gene_biotype=protein_coding	NC_037328.1	97443587	97458167	-	14581	0	0	0	0	0	0	0	0	0
GeneID:784330,Name=LRRC31,gene=LRRC31,gene_biotype=protein_coding	NC_037328.1	97511914	97541804	+	29891	0	3	1	0	3	2	1	0	3
GeneID:784301,Name=LRRIQ4,gene_biotype=protein_coding	NC_037328.1	97542149	97557519	-	15371	0	0	0	0	0	0	0	0	0
GeneID:112448497,Name=TRNAY-GUA,gene=TRNAY-GUA,gene_biotype=tRNA	NC_037328.1	97560692	97560781	-	90	0	0	0	0	0	0	0	0	0
GeneID:512714,Name=LRRC34,gene=LRRC34,gene_biotype=protein_coding	NC_037328.1	97562925	97581378	+	18454	19	22	25	3	11	13	15	17	13
GeneID:539376,Name=MYNN,gene_biotype=protein_coding	NC_037328.1	97586222	97604210	-	17989	369	288	205	228	227	283	565	474	631
GeneID:509723,Name=ACTRT3,gene_synonym=ARPM1	NC_037328.1	97604099	97609720	+	5622	21	17	24	13	35	40	42	38	41
GeneID:112448499,Name=TRNAV-AAC,gene=TRNAV-AAC,gene_biotype=tRNA	NC_037328.1	97606076	97606148	-	73	0	0	0	0	0	0	0	0	0
GeneID:379035,Name=TERC,gene_synonym=TR	NC_037328.1	97612791	97613232	+	442	2	0	1	4	11	1	2	4	7
GeneID:112448275,Name=LOC112448275,gene=LOC112448275,gene_biotype=snRNA	NC_037328.1	97628926	97629032	-	107	0	0	0	0	0	0	0	0	0
GeneID:107132196,Name=LOC107132196,gene=LOC107132196,gene_biotype=lncRNA	NC_037328.1	97689779	97692623	-	2845	85	57	57	0	0	1	1	1	1
GeneID:112447731,Name=LOC112447731,gene=LOC112447731,gene_biotype=protein_coding	NC_037328.1	97692705	97698694	+	5990	21	40	30	0	0	5	7	12	10
GeneID:532209,Name=MECOM,gene=MECOM,gene_biotype=protein_coding	NC_037328.1	98022920	98348911	+	325992	1080	456	543	44	55	80	242	168	215
GeneID:104970974,Name=LOC104970974,gene=LOC104970974,gene_biotype=lncRNA	NC_037328.1	98376300	98398737	-	22438	5	1	1	0	0	4	0	0	0
GeneID:112447000,Name=LOC112447000,gene=LOC112447000,gene_biotype=lncRNA	NC_037328.1	98437399	98443010	-	5612	0	0	0	0	0	0	0	0	0
[truncated: 29,878 more rows]

## Sheet: S10 DeltaTE_TE
Kidney vs Liver (genes with significant DTE)								Kidney vs Muscle (genes with significant DTE)								Liver vs Muscle (genes with significant DTE)
[truncated: 1,051 more rows]

[truncated: 5 more sheets: S11 DeltaTE_Transcriptional, S12 DeltaTE_Translational, S13 DAVID_Transcriptional, S14 DAVID_Translational, S15 DTG_Codon_Usage]
